# Supplementary material for: Comparative genome-based identification of a cell wall-anchored protein from Lactobacillus plantarum increases adhesion of Lactococcus lactis to human epithelial cells
Source: Sci Rep. 2015 Sep 15;5:14109. doi: 10.1038/srep14109 (PMC4572922; doi:10.1038/srep14109)
Supplement: Supplementary Dataset 1 [file srep14109-s2.xls]

## Sheet: Sheet1
Gene information in Lt. plantarum WCFS1						Homologous proteins in different Lt. plantarum genomes							Highly varied genomic region in NL42
Location	Strand	Length	Name	Locus tag	Product	WCFS1	16	JDM1	P8	ST_III	ZJ316	NL42
1..1368	+	455	dnaA	lp_0001	chromosomal replication initiation protein DnaA	90-100%	90-100%	90-100%	90-100%	90-100%	90-100%	90-100%
1546..2685	+	379	dnaN	lp_0002	DNA-directed DNA polymerase III subunit beta	90-100%	90-100%	90-100%	90-100%	90-100%	90-100%	90-100%
3210..3443	+	77	-	lp_0004	hypothetical protein	90-100%	90-100%	90-100%	90-100%	90-100%	90-100%	90-100%
3444..4568	+	374	recF	lp_0005	DNA repair and genetic recombination protein RecF	90-100%	90-100%	90-100%	90-100%	90-100%	90-100%	90-100%
4565..6511	+	648	gyrB	lp_0006	DNA gyrase subunit B	90-100%	90-100%	90-100%	90-100%	90-100%	90-100%	90-100%
6676..9237	+	853	gyrA	lp_0007	DNA gyrase subunit A	90-100%	90-100%	90-100%	90-100%	90-100%	90-100%	90-100%
9860..10159	+	99	rpsF	lp_0009	30S ribosomal protein S6	90-100%	90-100%	90-100%	90-100%	90-100%	90-100%	90-100%
10196..10798	+	200	ssb	lp_0010	single-strand DNA-binding protein	90-100%	90-100%	90-100%	90-100%	90-100%	90-100%	90-100%
10837..11073	+	78	rpsR	lp_0011	30S ribosomal protein S18	90-100%	90-100%	90-100%	90-100%	90-100%	90-100%	90-100%
11254..13266	+	670	-	lp_0012	phosphoesterase, DHH family	90-100%	90-100%	90-100%	90-100%	90-100%	90-100%	90-100%
13279..13731	+	150	rplI	lp_0013	50S ribosomal protein L9	90-100%	90-100%	90-100%	90-100%	90-100%	90-100%	90-100%
13747..15171	+	474	dnaC	lp_0014	replicative DNA helicase DnaC	90-100%	90-100%	90-100%	90-100%	90-100%	90-100%	90-100%
15393..16616	+	407	-	lp_0015	transport protein, major facilitator superfamily (MFS)	90-100%	90-100%	90-100%	90-100%	90-100%	90-100%	90-100%
16638..17435	+	265	proB	lp_0016	glutamate 5-kinase	90-100%	90-100%	90-100%	90-100%	90-100%	90-100%	90-100%
17454..18692	+	412	proA	lp_0017	glutamate-5-semialdehyde dehydrogenase	90-100%	90-100%	90-100%	90-100%	90-100%	90-100%	90-100%
19153..20769	+	538	-	lp_0018	oligopeptide ABC transporter,oligopeptide-binding protein	90-100%	90-100%	90-100%	90-100%	90-100%	90-100%	90-100%
21099..23003	+	634	glgB	lp_0020	1,4-alpha-glucan-branching protein	90-100%	90-100%	90-100%	90-100%	90-100%	90-100%	90-100%
22993..24132	+	379	glgC	lp_0021	glucose-1-P adenylyltransferase, enzymatic subunit	90-100%	90-100%	90-100%	90-100%	90-100%	90-100%	90-100%
24129..25301	+	390	glgD	lp_0022	glucose-1-P adenylyltransferase, regulatory subunit	90-100%	90-100%	90-100%	90-100%	90-100%	90-100%	90-100%
25294..26733	+	479	glgA	lp_0023	glycogen synthase, ADP-glucose transglycosylase	90-100%	90-100%	90-100%	90-100%	90-100%	90-100%	90-100%
26753..29149	+	798	glgP	lp_0024	glycogen phosphorylase	90-100%	90-100%	90-100%	90-100%	90-100%	90-100%	90-100%
29167..30984	+	605	malZ	lp_0025	maltodextrin glucosidase	90-100%	90-100%	90-100%	90-100%	90-100%	90-100%	90-100%
31317..32084	+	255	-	lp_0026	hydrolase, HAD superfamily, Cof family	90-100%	90-100%	90-100%	90-100%	90-100%	90-100%	90-100%
32236..32907	-	223	pgmB1	lp_0027	beta-phosphoglucomutase	90-100%	90-100%	90-100%	90-100%	90-100%	90-100%	90-100%
32925..35645	-	906	-	lp_0028	kojibiose-like phosphorylase, specific	90-100%	90-100%	90-100%	90-100%	90-100%	90-100%	90-100%
36033..36482	-	149	-	lp_0030	pyridoxamine 5'-phosphate oxidase family protein, FMN-binding	90-100%	90-100%	90-100%	90-100%	90-100%	90-100%	90-100%
36680..36880	+	66	cspL	lp_0031	cold shock protein CspL	90-100%	90-100%	90-100%	90-100%	90-100%	90-100%	90-100%
36972..37196	+	74	-	lp_0032	hypothetical protein	90-100%	90-100%	90-100%	90-100%	90-100%	90-100%	90-100%
37770..38477	+	235	rrp1	lp_0036	two-component system response regulator	90-100%	90-100%	90-100%	90-100%	90-100%	90-100%	90-100%
38491..40365	+	624	hpk1	lp_0037	two-component system histidine protein kinase; sensor protein	90-100%	90-100%	90-100%	90-100%	90-100%	90-100%	90-100%
40346..41671	+	441	-	lp_0038	regulator of two-component system, YycH family	90-100%	90-100%	90-100%	90-100%	90-100%	90-100%	90-100%
41683..42537	+	284	-	lp_0039	regulator of two-component system, YycI family	90-100%	90-100%	90-100%	90-100%	90-100%	90-100%	90-100%
42895..43710	+	271	-	lp_0041	Zn-dependent hydrolase, beta-lactamase superfamily	90-100%	90-100%	90-100%	90-100%	90-100%	90-100%	90-100%
43821..45083	+	420	htrA	lp_0043	serine protease HtrA	90-100%	90-100%	90-100%	90-100%	90-100%	90-100%	90-100%
45638..46117	+	159	rlmH	lp_0045	ribosomal RNA large subunit methyltransferase H	90-100%	90-100%	90-100%	90-100%	90-100%	90-100%	90-100%
46600..47175	+	191	-	lp_0046	TetR family transcriptional regulator	90-100%	90-100%	<59%	90-100%	90-100%	90-100%	90-100%
47239..48669	+	476	calB	lp_0047	coniferyl aldehyde dehydrogenase	90-100%	90-100%	<59%	90-100%	90-100%	90-100%	90-100%
48877..49509	+	210	-	lp_0048	uracil-DNA glycosylase family protein	90-100%	90-100%	90-100%	90-100%	90-100%	90-100%	90-100%
49758..50408	+	216	pnbA	lp_0050	nitrobenzoate reductase	90-100%	90-100%	90-100%	90-100%	90-100%	90-100%	90-100%
50524..50892	+	122	-	lp_0052	6-pyruvoyl-tetrahydropterin synthase family protein	90-100%	90-100%	90-100%	90-100%	90-100%	90-100%	90-100%
50960..51607	-	215	-	lp_0053	fibronectin-binding protein	90-100%	90-100%	90-100%	90-100%	90-100%	90-100%	90-100%
51804..52637	-	277	-	lp_0054	hypothetical protein	90-100%	<59%	<59%	<59%	<59%	<59%	<59%
52791..55160	-	789	-	lp_0055	fumarate reductase, flavoprotein subunit	90-100%	90-100%	90-100%	90-100%	90-100%	90-100%	90-100%
55625..57040	+	471	-	lp_0056	divalent anion:sodium (Na+) symporter, DASS family	90-100%	90-100%	90-100%	90-100%	90-100%	90-100%	90-100%
57150..58037	+	295	-	lp_0057	LysR family transcriptional regulator	90-100%	90-100%	90-100%	90-100%	<59%	90-100%	90-100%
58107..58532	-	141	-	lp_0058	flavoprotein	90-100%	90-100%	90-100%	90-100%	90-100%	90-100%	90-100%
58868..59293	+	141	arsC	lp_0059	arsenate reductase	90-100%	90-100%	90-100%	90-100%	90-100%	90-100%	90-100%
59613..60473	+	286	-	lp_0060	short-chain dehydrogenase	90-100%	90-100%	90-100%	90-100%	90-100%	90-100%	90-100%
60505..61350	+	281	adc	lp_0061	acetoacetate decarboxylase	90-100%	90-100%	90-100%	90-100%	90-100%	90-100%	90-100%
61378..62031	+	217	-	lp_0062	nitroreductase family protein	90-100%	90-100%	90-100%	90-100%	90-100%	90-100%	90-100%
62200..63735	+	511	-	lp_0063	hypothetical protein	90-100%	90-100%	90-100%	90-100%	90-100%	90-100%	90-100%
64066..64737	+	223	pgmB2	lp_0066	beta-phosphoglucomutase	90-100%	90-100%	90-100%	90-100%	90-100%	90-100%	90-100%
64823..65839	-	338	pva1	lp_0067	penicillin V acylase family protein	90-100%	90-100%	90-100%	90-100%	90-100%	90-100%	90-100%
66113..67456	+	447	-	lp_0068	membrane protein	90-100%	90-100%	90-100%	90-100%	90-100%	90-100%	90-100%
67605..68351	+	248	ptp1	lp_0069	protein-tyrosine phosphatase	90-100%	90-100%	90-100%	90-100%	90-100%	90-100%	90-100%
68424..69671	-	415	-	lp_0070	4-hydroxyphenylacetate-3-hydroxylase,C-terminus (pseudogene)	90-100%	<59%	90-100%	90-100%	90-100%	90-100%	90-100%
69747..69860	-	37	-	lp_0071	4-hydroxyphenylacetate-3-hydroxylase,N-terminus (pseudogene)	90-100%	<59%	<59%	90-100%	90-100%	90-100%	90-100%
69943..70392	-	149	-	lp_0072	RNA-binding protein, ASCH domain	90-100%	90-100%	90-100%	90-100%	90-100%	90-100%	90-100%
70536..71204	+	222	-	lp_0073	glutamine amidotransferase	90-100%	90-100%	90-100%	90-100%	90-100%	90-100%	90-100%
71292..72212	-	306	-	lp_0074	DeoR family transcriptional regulator	90-100%	90-100%	90-100%	90-100%	90-100%	90-100%	90-100%
72330..72977	+	215	azoR1	lp_0075	FMN-dependent NADH-azoreductase	90-100%	90-100%	90-100%	90-100%	90-100%	90-100%	90-100%
73239..75257	+	672	fusA1	lp_0076	elongation factor G	90-100%	90-100%	90-100%	90-100%	90-100%	90-100%	90-100%
75275..75961	+	228	-	lp_0077	hypothetical protein	90-100%	90-100%	90-100%	90-100%	<59%	90-100%	90-100%
75967..76851	+	294	-	lp_0078	permease, drug/metabolite transporter (DMT) superfamily	90-100%	90-100%	90-100%	90-100%	90-100%	90-100%	90-100%
77039..77530	+	163	-	lp_0080	GNAT family acetyltransferase	90-100%	90-100%	90-100%	90-100%	90-100%	90-100%	90-100%
77561..78235	-	224	-	lp_0081	ThiJ/PfpI family protein, Type 1 glutamine amidotransferase (GATase1)-like domain	90-100%	90-100%	90-100%	90-100%	90-100%	90-100%	90-100%
78281..79285	-	334	-	lp_0082	medium chain dehydrogenases/reductase (MDR)/zinc-dependent alcohol dehydrogenase-like family protein	90-100%	90-100%	90-100%	90-100%	90-100%	90-100%	90-100%
79452..79775	+	107	-	lp_0083	ArsR family transcriptional regulator	90-100%	90-100%	90-100%	90-100%	90-100%	90-100%	90-100%
79946..81280	-	444	-	lp_0085	multidrug extrusion protein (Na(+)/drug antiporter), MATE family of MDR efflux pumps	90-100%	90-100%	90-100%	90-100%	90-100%	90-100%	90-100%
82652..83515	+	287	pepI	lp_0088	prolyl aminopeptidase	90-100%	90-100%	90-100%	90-100%	90-100%	90-100%	90-100%
83697..84443	-	248	-	lp_0089	hypothetical protein	90-100%	90-100%	90-100%	90-100%	90-100%	90-100%	90-100%
84613..85047	+	144	-	lp_0091	pyridoxamine 5'-phosphate oxidase family protein, FMN-binding	90-100%	90-100%	90-100%	90-100%	90-100%	90-100%	90-100%
85149..86792	-	547	-	lp_0092	oligopeptide ABC transporter,lipoprotein-binding protein	90-100%	90-100%	90-100%	90-100%	90-100%	90-100%	90-100%
87460..88209	+	249	-	lp_0096	hypothetical protein	90-100%	90-100%	90-100%	90-100%	90-100%	90-100%	90-100%
88467..89246	+	259	-	lp_0098	adenylyl transferase	90-100%	90-100%	90-100%	90-100%	90-100%	90-100%	90-100%
89314..89547	-	77	-	lp_0099	hypothetical protein	90-100%	90-100%	90-100%	90-100%	90-100%	90-100%	90-100%
89568..90293	-	241	-	lp_0100	cobalt ABC transporter ATP-binding protein	90-100%	90-100%	90-100%	90-100%	90-100%	90-100%	90-100%
90301..91122	-	273	-	lp_0101	cobalt ABC transporter permease	90-100%	90-100%	90-100%	90-100%	90-100%	90-100%	90-100%
91097..92083	-	328	cbiM	lp_0102	cobalt ABC transporter, substrate-binding protein	90-100%	90-100%	90-100%	90-100%	90-100%	90-100%	90-100%
92098..92763	-	221	-	lp_0103	Crp/FNR family transcriptional regulator	90-100%	90-100%	90-100%	90-100%	90-100%	90-100%	90-100%
93016..94290	+	424	larA	lp_0104	lactate racemization operon protein LarA	90-100%	90-100%	90-100%	90-100%	90-100%	90-100%	90-100%
94292..95032	+	246	larB	lp_0105	lactate racemization operon protein LarB	90-100%	90-100%	90-100%	90-100%	90-100%	90-100%	90-100%
95063..95854	+	263	larC1	lp_0106	lactate racemization operon protein LarC,N-terminal domain	90-100%	90-100%	90-100%	90-100%	90-100%	90-100%	90-100%
95893..96324	+	143	larC2	lp_0107	lactate racemization operon protein LarC,C-terminal domain	90-100%	90-100%	90-100%	90-100%	90-100%	90-100%	90-100%
96329..97045	+	238	glpF1	lp_0108	glycerol uptake facilitator protein	90-100%	90-100%	90-100%	90-100%	90-100%	90-100%	90-100%
97070..97900	+	276	larE	lp_0109	lactate racemization operon protein LarE	90-100%	90-100%	90-100%	90-100%	90-100%	90-100%	90-100%
98100..99077	-	325	-	lp_0111	medium chain dehydrogenases/reductase (MDR)/zinc-dependent alcohol dehydrogenase-like family protein	90-100%	90-100%	90-100%	90-100%	90-100%	90-100%	90-100%
99433..100224	+	263	thiM	lp_0113	hydroxyethylthiazole kinase	90-100%	90-100%	90-100%	90-100%	90-100%	90-100%	90-100%
100250..101074	+	274	thiD	lp_0114	phosphomethylpyrimidine kinase & hydroxymethylpyrimidine kinase	90-100%	90-100%	90-100%	90-100%	90-100%	90-100%	90-100%
101064..101717	+	217	thiE	lp_0115	thiamine-phosphate pyrophosphorylase	90-100%	90-100%	90-100%	90-100%	90-100%	90-100%	90-100%
101717..102916	+	399	thiP	lp_0116	hydroxymethylpyrimidine permease	90-100%	90-100%	90-100%	90-100%	90-100%	90-100%	90-100%
102998..103738	+	246	-	lp_0117	glutamine amidotransferase	90-100%	90-100%	90-100%	90-100%	90-100%	90-100%	90-100%
103981..105573	+	530	-	lp_0118	DNA-binding protein with HIRAN domain	90-100%	90-100%	90-100%	90-100%	90-100%	90-100%	90-100%
105689..106159	-	156	-	lp_0119	NTP pyrophosphohydrolase	90-100%	90-100%	90-100%	90-100%	90-100%	90-100%	90-100%
106392..107756	+	454	-	lp_0120	amino acid/polyamine transport protein, APC family	90-100%	90-100%	90-100%	90-100%	90-100%	90-100%	90-100%
107856..108563	+	235	-	lp_0121	hypothetical protein	90-100%	90-100%	90-100%	90-100%	90-100%	90-100%	90-100%
108588..109370	+	260	-	lp_0122	alpha-beta hydrolase superfamily	90-100%	90-100%	90-100%	90-100%	90-100%	90-100%	90-100%
109566..112304	-	912	pacL1	lp_0124	cation transporting P-type ATPase	90-100%	90-100%	90-100%	90-100%	90-100%	90-100%	90-100%
112589..113347	+	252	-	lp_0125	purine nucleoside phosphorylase	90-100%	90-100%	<59%	90-100%	90-100%	90-100%	90-100%
113390..113584	-	64	-	lp_0126	stress-responsive transcription regulator	90-100%	90-100%	90-100%	90-100%	90-100%	90-100%	90-100%
113650..114252	-	200	-	lp_0127	NADPH-dependent FMN reductase family protein	90-100%	90-100%	90-100%	90-100%	90-100%	90-100%	90-100%
114365..114838	+	157	-	lp_0128	MarR family transcriptional regulator	90-100%	90-100%	90-100%	90-100%	90-100%	90-100%	60-89%
114984..115406	+	140	hsp1	lp_0129	small heat shock protein	90-100%	90-100%	90-100%	90-100%	90-100%	90-100%	90-100%
115494..115949	-	151	-	lp_0130	two-component system sensor protein	90-100%	90-100%	90-100%	90-100%	<59%	90-100%	90-100%
115946..116452	-	168	-	lp_0131	two-component system response regulator	90-100%	<59%	90-100%	90-100%	90-100%	90-100%	90-100%
116619..117851	+	410	-	lp_0132	multidrug-efflux transporter, major facilitator superfamily (MFS)	90-100%	90-100%	90-100%	90-100%	90-100%	90-100%	90-100%
117876..118241	+	121	-	lp_0133	ArsR family transcriptional regulator	90-100%	90-100%	90-100%	90-100%	90-100%	90-100%	90-100%
118306..119499	+	397	-	lp_0134	transport protein, major facilitator superfamily (MFS)	90-100%	90-100%	90-100%	90-100%	90-100%	90-100%	90-100%
119743..120591	+	282	-	lp_0136	2,5 diketo-D-gluconic acid-like reductase,NADP dependent, promiscuous	90-100%	90-100%	90-100%	90-100%	90-100%	90-100%	90-100%
120668..121540	+	290	-	lp_0137	aldo/keto reductase family protein	90-100%	90-100%	90-100%	90-100%	90-100%	90-100%	90-100%
121661..122116	+	151	-	lp_0138	nucleoside 2-deoxyribosyltransferase	90-100%	90-100%	90-100%	90-100%	90-100%	90-100%	90-100%
122436..124130	+	564	lai	lp_0139	linoleic acid isomerase	90-100%	90-100%	90-100%	90-100%	90-100%	90-100%	90-100%
124302..125114	-	270	-	lp_0141	extracellular protein	90-100%	<59%	90-100%	60-89%	90-100%	60-89%	90-100%
125380..126897	+	505	-	lp_0145	hypothetical protein	90-100%	90-100%	90-100%	90-100%	90-100%	90-100%	90-100%
126966..128075	-	369	-	lp_0146	NADH:flavin oxidoreductase	90-100%	90-100%	90-100%	90-100%	90-100%	90-100%	90-100%
128326..129165	-	279	-	lp_0148	cobalt (or cobalamine) ABC transporter,permease protein	90-100%	90-100%	90-100%	90-100%	90-100%	90-100%	90-100%
129167..130867	-	566	-	lp_0149	cobalt (or cobalamine) ABC transporter ATP-binding protein	90-100%	90-100%	90-100%	90-100%	90-100%	90-100%	90-100%
130872..131432	-	186	-	lp_0150	cobalt (or cobalamine) ABC transporter,accessory protein	90-100%	90-100%	90-100%	90-100%	90-100%	90-100%	90-100%
132040..132756	+	238	-	lp_0152	GntR family transcriptional regulator	90-100%	90-100%	90-100%	90-100%	90-100%	90-100%	90-100%
132901..133230	+	109	-	lp_0154	PadR family transcriptional regulator	90-100%	90-100%	90-100%	90-100%	90-100%	90-100%	90-100%
133259..134044	+	261	-	lp_0155	hypothetical protein	90-100%	90-100%	90-100%	90-100%	90-100%	90-100%	90-100%
134069..134881	+	270	-	lp_0156	hypothetical protein	90-100%	90-100%	90-100%	90-100%	90-100%	90-100%	90-100%
135213..135704	+	163	-	lp_0158	hypothetical protein	90-100%	90-100%	90-100%	90-100%	90-100%	90-100%	90-100%
135873..136667	+	264	-	lp_0159	short-chain dehydrogenase	90-100%	90-100%	90-100%	90-100%	90-100%	90-100%	90-100%
136930..137847	+	305	-	lp_0160	ABC transporter ATP-binding protein	90-100%	90-100%	90-100%	90-100%	90-100%	90-100%	90-100%
137853..139469	+	538	-	lp_0161	ABC transporter permease	90-100%	90-100%	90-100%	90-100%	90-100%	90-100%	90-100%
139488..140150	+	220	-	lp_0162	TetR family transcriptional regulator	90-100%	90-100%	90-100%	90-100%	90-100%	90-100%	90-100%
140318..141859	+	513	-	lp_0163	acyl-CoA dehydrogenase	90-100%	90-100%	90-100%	90-100%	90-100%	90-100%	90-100%
142032..142544	-	170	-	lp_0164	membrane protein	90-100%	90-100%	90-100%	90-100%	90-100%	90-100%	90-100%
142774..143292	+	172	-	lp_0165	TetR family transcriptional regulator	90-100%	90-100%	90-100%	90-100%	90-100%	90-100%	90-100%
143289..144278	-	329	dak1A	lp_0166	dihydroxyacetone phosphotransferase,dihydroxyacetone binding sub-unit	90-100%	90-100%	90-100%	90-100%	90-100%	90-100%	90-100%
144440..145438	+	332	dak1B	lp_0168	dihydroxyacetone phosphotransferase,dihydroxyacetone binding subunit	90-100%	90-100%	90-100%	90-100%	90-100%	90-100%	90-100%
145452..146033	+	193	dak2	lp_0169	dihydroxyacetone phosphotransferase,ADP-binding subunit	90-100%	90-100%	90-100%	90-100%	90-100%	90-100%	90-100%
146030..146398	+	122	dak3	lp_0170	dihydroxyacetone phosphotransferase, phosphoryl donor protein	90-100%	90-100%	90-100%	90-100%	90-100%	90-100%	90-100%
146413..147120	+	235	dhaP	lp_0171	dihydroxyacetone transport protein	90-100%	90-100%	90-100%	90-100%	90-100%	90-100%	90-100%
147271..148290	+	339	-	lp_0172	LacI family transcriptional regulator,maltose-related	90-100%	90-100%	90-100%	90-100%	90-100%	90-100%	90-100%
148314..149276	+	320	-	lp_0173	LacI family transcriptional regulator	90-100%	90-100%	90-100%	90-100%	90-100%	90-100%	90-100%
149293..150966	+	557	malA1	lp_0174	maltase/sucrase	90-100%	90-100%	90-100%	90-100%	90-100%	90-100%	90-100%
151222..152475	+	417	mdxE	lp_0175	maltodextrin ABC transporter, substrate binding protein	90-100%	90-100%	90-100%	90-100%	90-100%	90-100%	90-100%
152585..153874	+	429	mdxF	lp_0176	maltodextrin ABC transporter, permease protein	90-100%	90-100%	90-100%	90-100%	90-100%	90-100%	90-100%
153879..154763	+	294	mdxG	lp_0177	maltodextrin ABC transporter, permease protein	90-100%	90-100%	90-100%	90-100%	90-100%	90-100%	90-100%
154791..155621	+	276	-	lp_0178	maltodextrin ABC transporter, accessory protein	90-100%	90-100%	90-100%	90-100%	90-100%	90-100%	90-100%
155655..156977	+	440	malS	lp_0179	alpha-amylase, maltodextrins and cyclomaltodextrins	90-100%	90-100%	90-100%	90-100%	90-100%	90-100%	90-100%
157079..158185	+	368	msmX	lp_0180	maltodextrin ABC transporter, ATP-binding protein	90-100%	90-100%	90-100%	90-100%	90-100%	90-100%	90-100%
158212..160482	+	756	mapB	lp_0181	maltose phosphorylase	90-100%	90-100%	90-100%	90-100%	90-100%	90-100%	90-100%
160696..163542	-	948	-	lp_0182	endo-beta-N-acetylglucosaminidase	90-100%	90-100%	90-100%	90-100%	90-100%	90-100%	90-100%
164129..164401	+	90	-	lp_0183	membrane protein	90-100%	90-100%	90-100%	90-100%	90-100%	90-100%	90-100%
164479..165345	-	288	sacK1	lp_0184	fructokinase	90-100%	90-100%	90-100%	90-100%	90-100%	90-100%	90-100%
165479..167434	-	651	pts1BCA	lp_0185	PTS system, oligosucrose-specific EIIBCA component	90-100%	90-100%	90-100%	90-100%	90-100%	90-100%	90-100%
167690..169195	+	501	scrB	lp_0187	sucrose-6-phosphate hydrolase	90-100%	90-100%	90-100%	90-100%	90-100%	90-100%	90-100%
169176..170156	+	326	scrR	lp_0188	oligosucrose operon repressor	90-100%	90-100%	90-100%	90-100%	90-100%	90-100%	90-100%
170177..171853	+	558	-	lp_0189	raffinose-6-phosphate hydrolase & stachyose-6-phosphate hydrolase	90-100%	90-100%	90-100%	90-100%	90-100%	90-100%	90-100%
172010..172924	-	304	-	lp_0190	medium chain dehydrogenases/reductase (MDR)/zinc-dependent alcohol dehydrogenase-like family protein	90-100%	90-100%	90-100%	90-100%	<59%	90-100%	90-100%
173145..174545	-	466	nha1	lp_0192	tyrosine-related transport protein, NHAC family	90-100%	90-100%	90-100%	90-100%	90-100%	90-100%	90-100%
175091..176764	+	557	-	lp_0193	exo alfa-1,4-glucosidase or trehalase	90-100%	90-100%	90-100%	90-100%	90-100%	90-100%	90-100%
176964..177878	-	304	-	lp_0194	LysR family transcriptional regulator	90-100%	90-100%	90-100%	<59%	90-100%	90-100%	90-100%
178865..181885	+	1006	-	lp_0197	cell surface protein precursor, LPXTG-motif cell wall anchor	90-100%	90-100%	90-100%	90-100%	90-100%	90-100%	90-100%
182176..183018	-	280	-	lp_0199	Xre family transcriptional regulator	90-100%	90-100%	90-100%	90-100%	90-100%	90-100%	90-100%
183206..184867	-	553	-	lp_0200	ABC transporter substrate-binding protein	90-100%	90-100%	90-100%	90-100%	90-100%	90-100%	90-100%
185073..186734	-	553	-	lp_0201	ABC transporter substrate-binding protein	90-100%	90-100%	90-100%	90-100%	90-100%	90-100%	90-100%
186887..187330	-	147	-	lp_0202	GNAT family acetyltransferase	90-100%	90-100%	90-100%	90-100%	90-100%	90-100%	90-100%
187327..188505	-	392	serA	lp_0203	D-3-phosphoglycerate dehydrogenase	90-100%	90-100%	90-100%	90-100%	90-100%	90-100%	90-100%
188521..189594	-	357	serC	lp_0204	phosphoserine aminotransferase	90-100%	90-100%	90-100%	90-100%	90-100%	90-100%	90-100%
189978..190601	+	207	pgm1	lp_0205	phosphoglycerate mutase family protein	90-100%	90-100%	90-100%	90-100%	90-100%	90-100%	90-100%
190862..191653	+	263	-	lp_0206	oxidoreductase, aldo/keto reductase family	90-100%	90-100%	90-100%	90-100%	60-89%	90-100%	90-100%
192154..192375	+	73	-	lp_0207	hypothetical protein	90-100%	90-100%	90-100%	90-100%	90-100%	90-100%	90-100%
192378..192728	-	116	-	lp_0208	hypothetical protein	90-100%	90-100%	90-100%	90-100%	90-100%	90-100%	90-100%
192715..193587	-	290	-	lp_0209	RNA-binding protein	90-100%	90-100%	90-100%	90-100%	90-100%	90-100%	90-100%
193763..194950	+	395	ack1	lp_0210	acetate kinase	90-100%	90-100%	90-100%	90-100%	90-100%	90-100%	90-100%
195399..195749	-	116	-	lp_0213	chromosome condensation protein	90-100%	90-100%	90-100%	90-100%	90-100%	90-100%	90-100%
195749..196132	-	127	-	lp_0214	chromosome condensation protein	90-100%	90-100%	90-100%	90-100%	90-100%	90-100%	90-100%
196433..197953	+	506	-	lp_0215	ABC transporter ATP-binding protein	90-100%	<59%	90-100%	<59%	90-100%	90-100%	<59%
198163..199815	+	550	ISP2_1	lp_0216	transposase	90-100%	90-100%	90-100%	90-100%	90-100%	90-100%	90-100%
199844..200503	-	219	-	lp_0217	ABC transporter permease	90-100%	90-100%	90-100%	90-100%	90-100%	90-100%	90-100%
200500..201906	-	468	-	lp_0218	ABC transporter ATP-binding protein	90-100%	90-100%	90-100%	90-100%	90-100%	90-100%	90-100%
201935..202504	-	189	-	lp_0219	ABC transporter permease	90-100%	90-100%	90-100%	90-100%	90-100%	90-100%	90-100%
202845..203330	+	161	gpo	lp_0220	glutathione peroxidase	90-100%	90-100%	90-100%	90-100%	90-100%	90-100%	90-100%
203381..204211	+	276	-	lp_0221	2,5 diketo-D-gluconic acid-like reductase,NADP dependent (promiscuous)	90-100%	90-100%	90-100%	90-100%	90-100%	90-100%	90-100%
204715..205185	-	156	greA1	lp_0223	transcription elongation factor GreA	90-100%	90-100%	90-100%	90-100%	90-100%	90-100%	90-100%
205271..205684	-	137	-	lp_0224	membrane protein	90-100%	90-100%	90-100%	90-100%	90-100%	90-100%	90-100%
205697..205900	-	67	-	lp_0225	Cro/CI family transcriptional regulator	90-100%	90-100%	90-100%	90-100%	90-100%	90-100%	90-100%
206280..206993	+	237	nagB	lp_0226	glucosamine-6-phosphate isomerase/deaminase	90-100%	90-100%	90-100%	90-100%	90-100%	90-100%	90-100%
207136..208551	-	471	pepD1	lp_0228	dipeptidase	90-100%	90-100%	90-100%	90-100%	90-100%	90-100%	90-100%
208913..210751	+	612	pts2CB	lp_0230	PTS system, mannitol-specific EIICB component	90-100%	90-100%	90-100%	90-100%	90-100%	90-100%	90-100%
210788..212863	+	691	mtlR	lp_0231	BglG family transcriptional regulator	90-100%	90-100%	90-100%	90-100%	90-100%	90-100%	90-100%
212878..213327	+	149	pts2A	lp_0232	PTS system, mannitol-specific EIIA component	90-100%	90-100%	90-100%	90-100%	90-100%	90-100%	90-100%
213329..214486	+	385	mtlD	lp_0233	mannitol-1-phosphate 5-dehydrogenase	90-100%	90-100%	90-100%	90-100%	90-100%	90-100%	90-100%
214742..215293	-	183	-	lp_0235	hypothetical protein	90-100%	90-100%	90-100%	90-100%	90-100%	90-100%	90-100%
215474..215806	+	110	trxA1	lp_0236	thioredoxin	90-100%	90-100%	90-100%	90-100%	90-100%	90-100%	90-100%
215900..216226	-	108	-	lp_0237	membrane protein	90-100%	90-100%	90-100%	<59%	90-100%	90-100%	<59%
216517..217071	+	184	-	lp_0239	hypothetical protein	90-100%	90-100%	90-100%	90-100%	90-100%	90-100%	90-100%
217136..217537	-	133	-	lp_0240	hypothetical protein	90-100%	90-100%	90-100%	90-100%	90-100%	90-100%	90-100%
217779..218243	-	154	ndk	lp_0242	nucleoside-diphosphate kinase	90-100%	90-100%	90-100%	90-100%	90-100%	90-100%	90-100%
218478..219824	+	448	-	lp_0243	hypothetical protein	90-100%	90-100%	90-100%	90-100%	90-100%	90-100%	90-100%
220124..220672	+	182	-	lp_0244	NADPH-dependent FMN reductase family protein	90-100%	90-100%	90-100%	90-100%	90-100%	90-100%	90-100%
220941..221636	+	231	-	lp_0245	GntR family transcriptional regulator	90-100%	<59%	<59%	<59%	90-100%	90-100%	90-100%
222214..223491	+	425	pts3C	lp_0247	PTS system, cellobiose-specific EIIC component	90-100%	<59%	<59%	<59%	90-100%	90-100%	90-100%
223501..223767	+	88	-	lp_0248	hypothetical protein	90-100%	<59%	<59%	<59%	90-100%	90-100%	90-100%
223764..224858	+	364	-	lp_0249	PTS-associated protein	90-100%	<59%	<59%	<59%	90-100%	90-100%	90-100%
224851..225969	+	372	-	lp_0250	metallo-dependent hydrolase, subgroup B	90-100%	<59%	<59%	<59%	90-100%	90-100%	90-100%
226039..227139	+	366	-	lp_0251	L-seryl-tRNA(Sec) selenium transferase-related protein, pyridoxal phosphate-dependent	90-100%	<59%	<59%	<59%	90-100%	90-100%	90-100%
227130..227864	+	244	-	lp_0252	hypothetical protein	90-100%	<59%	<59%	<59%	90-100%	90-100%	90-100%
227878..228900	+	340	kdgK	lp_0253	2-keto-3-deoxygluconate kinase	90-100%	<59%	<59%	<59%	90-100%	90-100%	90-100%
229064..229606	-	180	cysE	lp_0254	serine O-acetyltransferase	90-100%	90-100%	90-100%	90-100%	90-100%	90-100%	90-100%
229611..230756	-	381	cblB	lp_0255	cystathionine beta-lyase / cystathionine gamma-lyase	90-100%	90-100%	90-100%	90-100%	90-100%	90-100%	90-100%
230768..231679	-	303	cbs	lp_0256	cystathionine beta-synthase	90-100%	90-100%	90-100%	90-100%	90-100%	90-100%	90-100%
232292..233083	-	263	pepM	lp_0257	methionyl aminopeptidase	90-100%	90-100%	90-100%	90-100%	90-100%	90-100%	90-100%
233445..234233	+	262	pnuC1	lp_0259	nicotinamide mononucleotide transporter	90-100%	90-100%	90-100%	90-100%	90-100%	90-100%	90-100%
234432..234710	+	92	-	lp_0260	hypothetical protein	90-100%	90-100%	90-100%	90-100%	90-100%	90-100%	<59%
234703..234990	+	95	-	lp_0261	membrane protein	90-100%	90-100%	90-100%	90-100%	90-100%	90-100%	<59%
235306..236025	+	239	treR	lp_0262	trehalose operon transcriptional repressor,GntR family	90-100%	90-100%	90-100%	90-100%	90-100%	90-100%	90-100%
236050..237693	+	547	treA	lp_0263	trehalose-6-phosphate hydrolase	90-100%	90-100%	90-100%	90-100%	90-100%	90-100%	90-100%
237710..239707	+	665	pts4ABC	lp_0264	PTS system trehalose-specific transporter subunit IIBC	90-100%	90-100%	90-100%	90-100%	90-100%	90-100%	90-100%
239936..241897	+	653	pts5ABC	lp_0265	PTS system trehalose-specific transporter subunit IIBC	90-100%	90-100%	90-100%	90-100%	90-100%	90-100%	90-100%
241939..242721	-	260	-	lp_0266	hypothetical protein	90-100%	90-100%	90-100%	90-100%	90-100%	90-100%	90-100%
243093..243497	+	134	tagD1	lp_0267	glycerol-3-phosphate cytidylyltransferase	90-100%	90-100%	60-89%	90-100%	60-89%	90-100%	90-100%
243522..244730	+	402	tagF1	lp_0268	CDP-glycerol glycerophosphotransferase	90-100%	90-100%	<59%	90-100%	<59%	90-100%	90-100%
244783..247602	+	939	tagF2	lp_0269	CDP-glycerol glycerophosphotransferase / glycosyltransferase	90-100%	90-100%	<59%	90-100%	<59%	90-100%	<59%
247890..248453	+	187	-	lp_0271	aromatic acid carboxylyase, subunit B	90-100%	90-100%	90-100%	90-100%	90-100%	<59%	90-100%
248456..248866	+	136	-	lp_0272	aromatic acid carboxylyase, subunit D	90-100%	90-100%	90-100%	90-100%	90-100%	<59%	90-100%
249157..249597	-	146	-	lp_0273	Rrf2 family transcriptional regulator	90-100%	90-100%	90-100%	90-100%	90-100%	90-100%	90-100%
249782..250471	+	229	-	lp_0274	TetR family transcriptional regulator	90-100%	90-100%	90-100%	90-100%	90-100%	90-100%	90-100%
250642..252036	+	464	mntH1	lp_0275	manganese transport protein MntH, Nramp superfamily	90-100%	90-100%	90-100%	90-100%	90-100%	90-100%	90-100%
252168..252815	-	215	-	lp_0276	hypothetical protein	90-100%	90-100%	90-100%	90-100%	90-100%	90-100%	90-100%
252871..253176	-	101	-	lp_0277	extracellular protein	90-100%	90-100%	90-100%	90-100%	90-100%	90-100%	90-100%
253217..253468	-	83	-	lp_0279	hypothetical protein	90-100%	90-100%	90-100%	90-100%	90-100%	90-100%	90-100%
253769..255169	-	466	-	lp_0280	transport protein, major facilitator superfamily (MFS)	90-100%	90-100%	90-100%	90-100%	90-100%	90-100%	90-100%
255261..255653	+	130	-	lp_0281	MerR family transcriptional regulator	90-100%	90-100%	90-100%	90-100%	90-100%	90-100%	90-100%
255805..257181	-	458	hpk2	lp_0282	two-component system histidine protein kinase; sensor protein	90-100%	90-100%	90-100%	90-100%	90-100%	90-100%	90-100%
257168..257872	-	234	rrp2	lp_0283	two-component system response regulator	90-100%	90-100%	90-100%	90-100%	90-100%	90-100%	90-100%
258029..258325	+	98	-	lp_0284	hypothetical protein	90-100%	90-100%	90-100%	90-100%	90-100%	90-100%	90-100%
258406..259137	+	243	-	lp_0285	RpiR family transcriptional regulator	90-100%	90-100%	90-100%	90-100%	90-100%	90-100%	90-100%
259439..260764	+	441	pts6C	lp_0286	PTS system, cellobiose-specific EIIC component	90-100%	90-100%	90-100%	90-100%	90-100%	90-100%	90-100%
260917..261228	-	103	-	lp_0287	hypothetical protein	90-100%	90-100%	90-100%	90-100%	90-100%	90-100%	90-100%
261457..261711	+	84	-	lp_0289	hypothetical protein	90-100%	90-100%	90-100%	90-100%	90-100%	90-100%	90-100%
261866..262897	-	343	-	lp_0290	transcriptional attenuator, cell envelope-related, LytR family	90-100%	90-100%	90-100%	90-100%	90-100%	90-100%	90-100%
263170..264564	+	464	glcD	lp_0291	glycolate dehydrogenase, subunit GlcD,FAD-binding	90-100%	90-100%	90-100%	90-100%	90-100%	90-100%	90-100%
264729..265016	+	95	-	lp_0292	hypothetical protein	90-100%	90-100%	90-100%	90-100%	90-100%	90-100%	90-100%
265061..265753	+	230	-	lp_0293	GTP pyrophosphokinase	90-100%	90-100%	90-100%	90-100%	90-100%	90-100%	90-100%
266009..266581	-	190	-	lp_0294	TetR family transcriptional regulator	90-100%	90-100%	90-100%	90-100%	90-100%	90-100%	90-100%
266762..270895	+	1377	-	lp_0295	transport protein, MMPL family	90-100%	60-89%	<59%	60-89%	60-89%	60-89%	60-89%
271075..271638	+	187	tag1	lp_0296	DNA-3-methyladenine glycosylase I	90-100%	90-100%	90-100%	90-100%	90-100%	90-100%	90-100%
271879..273936	+	685	-	lp_0297	extracellular protein, CscC family	90-100%	90-100%	90-100%	90-100%	90-100%	90-100%	90-100%
274259..275737	+	492	-	lp_0298	ABC transporter permease	90-100%	90-100%	90-100%	90-100%	90-100%	90-100%	90-100%
275749..276408	+	219	-	lp_0299	ABC transporter ATP-binding protein	90-100%	90-100%	90-100%	90-100%	90-100%	90-100%	90-100%
276537..277298	-	253	-	lp_0300	membrane-bound protease, CAAX family	90-100%	90-100%	90-100%	90-100%	90-100%	90-100%	90-100%
277394..278113	-	239	-	lp_0301	membrane-bound protease, CAAX family	90-100%	90-100%	90-100%	90-100%	<59%	90-100%	90-100%
278235..279038	-	267	-	lp_0302	extracellular transglycosylase	90-100%	90-100%	90-100%	90-100%	90-100%	90-100%	90-100%
280089..280727	-	212	-	lp_0304	extracellular transglycosylase	90-100%	90-100%	90-100%	90-100%	60-89%	60-89%	60-89%
281132..281506	-	124	gcsH1	lp_0305	glycine cleavage system, H protein	90-100%	90-100%	90-100%	90-100%	90-100%	90-100%	90-100%
281516..282433	-	305	-	lp_0306	hypothetical protein	90-100%	90-100%	90-100%	90-100%	90-100%	90-100%	90-100%
282430..283146	-	238	-	lp_0307	hypothetical protein	90-100%	90-100%	90-100%	90-100%	90-100%	90-100%	90-100%
283146..285515	-	789	-	lp_0308	DNA helicase	90-100%	90-100%	90-100%	90-100%	90-100%	90-100%	90-100%
285935..286297	-	120	-	lp_0309	membrane protein	90-100%	90-100%	90-100%	90-100%	90-100%	90-100%	90-100%
286486..287682	+	398	ack2	lp_0310	acetate kinase	90-100%	90-100%	90-100%	90-100%	90-100%	90-100%	90-100%
287809..288252	-	147	-	lp_0311	GNAT family acetyltransferase	90-100%	<59%	90-100%	<59%	90-100%	90-100%	90-100%
288326..288748	+	140	-	lp_0312	MarR family transcriptional regulator	90-100%	90-100%	90-100%	90-100%	90-100%	90-100%	90-100%
288937..290139	+	400	ndh1	lp_0313	NADH dehydrogenase	90-100%	90-100%	90-100%	90-100%	90-100%	90-100%	90-100%
290271..290603	+	110	-	lp_0314	membrane protein	90-100%	90-100%	90-100%	90-100%	90-100%	90-100%	90-100%
290703..291773	-	356	potD	lp_0315	spermidine/putrescine ABC transporter,substrate binding protein	90-100%	90-100%	90-100%	90-100%	90-100%	90-100%	90-100%
291770..292585	-	271	potC	lp_0316	spermidine/putrescine ABC transporter permease	90-100%	90-100%	90-100%	90-100%	90-100%	90-100%	90-100%
292585..293418	-	277	potB	lp_0317	spermidine/putrescine ABC transporter permease	90-100%	90-100%	90-100%	90-100%	90-100%	90-100%	90-100%
293430..294527	-	365	potA	lp_0318	spermidine/putrescine ABC transporter ATP-binding protein	90-100%	90-100%	90-100%	90-100%	90-100%	90-100%	90-100%
294598..295140	-	180	-	lp_0319	spermidine/putrescine transport operon transcriptional regulator	90-100%	90-100%	90-100%	90-100%	90-100%	90-100%	90-100%
295609..296076	-	155	-	lp_0320	hypothetical protein	90-100%	90-100%	90-100%	90-100%	90-100%	90-100%	90-100%
296263..296748	+	161	-	lp_0321	GNAT family acetyltransferase	90-100%	90-100%	90-100%	90-100%	90-100%	90-100%	90-100%
296752..297279	+	175	-	lp_0322	GNAT family acetyltransferase	90-100%	90-100%	90-100%	90-100%	90-100%	90-100%	90-100%
297373..297558	+	61	-	lp_0324	hypothetical protein	90-100%	90-100%	90-100%	90-100%	90-100%	90-100%	90-100%
297819..298172	+	117	-	lp_0325	acetoin transport repressor, GntR family	90-100%	90-100%	90-100%	90-100%	90-100%	90-100%	90-100%
298172..299065	+	297	-	lp_0326	acetoin ABC transporter, ATP-binding protein	90-100%	90-100%	90-100%	90-100%	90-100%	90-100%	90-100%
299078..300091	+	337	-	lp_0327	acetoin ABC transporter, permease protein	90-100%	90-100%	90-100%	90-100%	90-100%	90-100%	90-100%
300197..301564	-	455	acdH	lp_0329	acetaldehyde dehydrogenase	90-100%	90-100%	90-100%	90-100%	90-100%	90-100%	90-100%
301990..302853	+	287	fba	lp_0330	fructose-bisphosphate aldolase	90-100%	90-100%	90-100%	90-100%	90-100%	90-100%	90-100%
303146..304462	-	438	xylP1	lp_0331	carbohydrate (isoprimoverose like)/proton symporter, GPH family	90-100%	90-100%	90-100%	90-100%	90-100%	90-100%	90-100%
304632..305534	-	300	-	lp_0332	membrane protein	90-100%	90-100%	90-100%	90-100%	90-100%	90-100%	90-100%
305547..305747	-	66	-	lp_0333	hypothetical protein	90-100%	90-100%	90-100%	90-100%	90-100%	90-100%	90-100%
306430..307842	+	470	pepD2	lp_0334	dipeptidase	90-100%	90-100%	90-100%	90-100%	90-100%	90-100%	90-100%
307908..308153	+	81	-	lp_0335	hypothetical protein	90-100%	90-100%	90-100%	90-100%	90-100%	90-100%	90-100%
308282..308845	+	187	-	lp_0336	biotin transporter	90-100%	90-100%	90-100%	90-100%	90-100%	90-100%	90-100%
308883..309854	+	323	birA1	lp_0337	biotin-[acetyl-CoA-carboxylase] ligase and biotin operon repressor	90-100%	90-100%	90-100%	90-100%	90-100%	90-100%	90-100%
309851..310165	+	104	-	lp_0338	CHY zinc finger family protein	90-100%	90-100%	<59%	90-100%	<59%	90-100%	<59%
310326..311501	+	391	dapC	lp_0339	LL-diaminopimelate aminotransferase, AAT family, PLP-dependent	90-100%	90-100%	90-100%	90-100%	90-100%	90-100%	90-100%
311677..312843	-	388	-	lp_0340	hypothetical protein	90-100%	90-100%	90-100%	90-100%	90-100%	90-100%	90-100%
313438..314253	+	271	tagG	lp_0343	teichoic acid ABC transporter, permease protein	90-100%	90-100%	90-100%	90-100%	90-100%	90-100%	90-100%
314266..315357	+	363	tagH	lp_0344	teichoic acid ABC transporter, ATP-binding protein	90-100%	90-100%	90-100%	90-100%	90-100%	90-100%	90-100%
315736..316008	+	90	-	lp_0346	membrane protein	90-100%	90-100%	90-100%	90-100%	90-100%	90-100%	90-100%
316235..316777	+	180	-	lp_0347	PadR family transcriptional regulator	90-100%	90-100%	90-100%	90-100%	90-100%	90-100%	90-100%
316774..318219	+	481	-	lp_0348	multidrug-efflux transporter, major facilitator superfamily (MFS), EmrB family	90-100%	90-100%	90-100%	90-100%	90-100%	90-100%	90-100%
318549..319865	-	438	amtB	lp_0349	ammonium transport protein	90-100%	90-100%	90-100%	90-100%	90-100%	90-100%	90-100%
320360..321319	+	319	hicD1	lp_0350	L-2-hydroxyisocaproate dehydrogenase	90-100%	90-100%	90-100%	90-100%	90-100%	90-100%	90-100%
321422..321691	+	89	-	lp_0351	membrane protein	90-100%	90-100%	90-100%	90-100%	90-100%	90-100%	90-100%
321922..322485	-	187	zmp1	lp_0353	extracellular zinc metalloproteinase, M10 family	90-100%	90-100%	90-100%	<59%	90-100%	90-100%	90-100%
322679..323347	+	222	rpiA2	lp_0354	ribose 5-phosphate epimerase	90-100%	90-100%	90-100%	90-100%	90-100%	90-100%	90-100%
323497..325002	+	501	-	lp_0355	multicopper oxidase	90-100%	90-100%	90-100%	90-100%	90-100%	90-100%	90-100%
325267..325635	+	122	-	lp_0357	membrane protein	90-100%	90-100%	90-100%	90-100%	90-100%	90-100%	90-100%
325748..326257	-	169	-	lp_0358	phospholipid-binding protein	90-100%	90-100%	90-100%	90-100%	90-100%	90-100%	90-100%
326288..327484	-	398	-	lp_0359	hypothetical protein	90-100%	90-100%	90-100%	90-100%	90-100%	90-100%	90-100%
327594..328064	+	156	-	lp_0360	Rrf2 family transcriptional regulator	90-100%	90-100%	90-100%	90-100%	90-100%	90-100%	90-100%
328083..328538	+	151	-	lp_0361	hypothetical protein	90-100%	90-100%	90-100%	90-100%	90-100%	90-100%	90-100%
328642..329214	+	190	accB3	lp_0362	acetyl-CoA carboxylase, biotin carboxyl carrier protein	90-100%	90-100%	90-100%	90-100%	90-100%	90-100%	90-100%
329380..330300	-	306	-	lp_0363	purine nucleosidase	90-100%	90-100%	90-100%	90-100%	90-100%	90-100%	90-100%
330437..331336	+	299	-	lp_0364	short-chain dehydrogenase	90-100%	90-100%	90-100%	90-100%	90-100%	90-100%	90-100%
331776..333656	+	626	-	lp_0365	membrane protein	90-100%	<59%	90-100%	<59%	<59%	<59%	<59%
333828..334274	-	148	-	lp_0366	ribonuclease H-like protein	90-100%	90-100%	90-100%	90-100%	90-100%	90-100%	90-100%
334512..336038	+	508	choS	lp_0367	glycine betaine/carnitine/choline ABC transporter, substrate binding and permease protein	90-100%	90-100%	90-100%	90-100%	90-100%	90-100%	90-100%
336039..337010	+	323	choQ	lp_0368	glycine betaine/carnitine/choline ABC transporter, ATP-binding protein	90-100%	90-100%	90-100%	90-100%	90-100%	90-100%	90-100%
337088..338419	+	443	gshR1	lp_0369	glutathione reductase	90-100%	90-100%	90-100%	90-100%	90-100%	90-100%	90-100%
338885..340402	+	505	glpK	lp_0370	glycerol kinase	90-100%	90-100%	90-100%	90-100%	90-100%	90-100%	90-100%
340417..342246	+	609	glpD	lp_0371	glycerol-3-phosphate dehydrogenase,FAD-dependent	90-100%	90-100%	90-100%	90-100%	90-100%	90-100%	90-100%
342261..342983	+	240	glpF3	lp_0372	glycerol uptake facilitator protein	90-100%	90-100%	90-100%	90-100%	90-100%	90-100%	90-100%
343570..347265	+	1231	-	lp_0373	cell surface protein precursor, LPXTG-motif cell wall anchor	90-100%	90-100%	90-100%	90-100%	90-100%	60-89%	<59%	V1
347267..349054	+	595	-	lp_0374	extracellular protein, lysine-rich	90-100%	90-100%	60-89%	90-100%	60-89%	60-89%	<59%
349069..349488	+	139	-	lp_0375	hypothetical protein	90-100%	<59%	<59%	<59%	<59%	<59%	<59%
349537..349800	+	87	-	lp_0376	membrane protein	90-100%	90-100%	90-100%	90-100%	60-89%	90-100%	<59%
349902..350180	+	92	-	lp_0377	membrane protein	90-100%	<59%	90-100%	<59%	90-100%	60-89%	<59%
350484..351401	+	305	-	lp_0379	hypothetical protein	90-100%	90-100%	<59%	<59%	90-100%	60-89%	<59%
352126..352668	+	180	-	lp_0381	ankyrin repeat family protein	90-100%	90-100%	<59%	<59%	<59%	<59%	<59%
352683..352946	+	87	-	lp_0382	membrane protein	90-100%	60-89%	60-89%	60-89%	60-89%	60-89%	<59%
353063..353266	+	67	-	lp_0383	membrane protein	90-100%	<59%	60-89%	<59%	60-89%	60-89%	<59%
353355..353630	+	91	-	lp_0384	hypothetical protein	90-100%	60-89%	60-89%	60-89%	90-100%	60-89%	<59%
353648..354034	+	128	-	lp_0385	hypothetical protein	90-100%	<59%	<59%	<59%	90-100%	<59%	<59%
354260..354415	+	51	-	lp_0386	NADH azoreductase	90-100%	<59%	<59%	<59%	90-100%	<59%	<59%
355101..355508	+	135	-	lp_0388	hypothetical protein	90-100%	<59%	<59%	<59%	90-100%	60-89%	60-89%
356779..357057	+	92	-	lp_0391	membrane protein	90-100%	<59%	90-100%	<59%	90-100%	60-89%	<59%
357384..358001	-	205	thgA1	lp_0393	galactoside O-acetyltransferase	90-100%	<59%	90-100%	<59%	90-100%	90-100%	<59%
358005..359159	-	384	-	lp_0394	transport protein, major facilitator superfamily (MFS)	90-100%	<59%	90-100%	<59%	90-100%	90-100%	<59%
359163..359954	-	263	-	lp_0395	hydrolase, HAD superfamily, Cof family	90-100%	<59%	90-100%	<59%	90-100%	90-100%	<59%
360025..360897	-	290	-	lp_0396	AraC family transcriptional regulator	90-100%	<59%	90-100%	<59%	90-100%	90-100%	<59%
361057..361872	+	271	-	lp_0397	hydrolase, HAD superfamily, Cof family	90-100%	<59%	90-100%	<59%	90-100%	90-100%	<59%
362398..363774	+	458	valT	lp_0399	branched-chain (main: valine) amino acid transporter, LIVCS family	90-100%	<59%	90-100%	<59%	90-100%	90-100%	<59%
363819..365003	+	394	napA1	lp_0400	Na(+)/H(+) antiporter	90-100%	<59%	90-100%	<59%	90-100%	90-100%	<59%
365388..365591	+	67	-	lp_0402	hypothetical protein	90-100%	<59%	90-100%	<59%	90-100%	90-100%	<59%
365826..365978	-	50	plnR	lp_0403	plantaricin biosynthesis protein PlnR	90-100%	<59%	<59%	<59%	90-100%	90-100%	<59%
366003..366671	-	222	plnL	lp_0404	bacteriocin immunity protein PlnL	90-100%	<59%	90-100%	<59%	90-100%	90-100%	<59%
366668..366841	-	57	plnK	lp_0405	bacteriocin precursor peptide PlnK	90-100%	<59%	<59%	<59%	90-100%	90-100%	<59%
366872..367039	-	55	plnJ	lp_0406	bacteriocin precursor peptide PlnJ	90-100%	<59%	<59%	<59%	90-100%	90-100%	<59%
367901..368101	+	66	plnM	lp_0409	bacteriocin immunity protein PlnM	90-100%	<59%	<59%	<59%	90-100%	90-100%	<59%
368229..368396	+	55	plnN	lp_0410	bacteriocin precursor peptide PlnN	90-100%	<59%	<59%	<59%	90-100%	<59%	<59%
368514..369713	+	399	plnO	lp_0411	plantaricin biosynthesis protein PlnO	90-100%	<59%	<59%	<59%	90-100%	<59%	<59%
369744..370490	+	248	plnP	lp_0412	bacteriocin immunity protein PlnP,membrane-bound protease CAAX family	90-100%	<59%	<59%	<59%	90-100%	90-100%	<59%
370844..371032	+	62	plnQ	lp_0413	plantaricin biosynthesis protein PlnQ	90-100%	<59%	<59%	<59%	90-100%	<59%	<59%
371368..371514	+	48	plnA	lp_0415	plantaricin A precursor peptide, induction factor	90-100%	<59%	<59%	<59%	90-100%	<59%	<59%
371705..373033	+	442	plnB	lp_0416	two-componet system histidine protein kinase PlnB; sensor protein	90-100%	<59%	<59%	<59%	90-100%	<59%	<59%
373034..373777	+	247	plnC	lp_0417	two-component response regulator PlnC,activator	90-100%	<59%	<59%	<59%	90-100%	<59%	<59%
373896..374639	+	247	plnD	lp_0418	two-component response regulator PlnD,repressor	90-100%	90-100%	90-100%	<59%	90-100%	<59%	<59%
374944..375717	-	257	plnI	lp_0419	bacteriocin immunity protein PlnI,membrane-bound protease CAAX family	90-100%	90-100%	90-100%	90-100%	90-100%	<59%	<59%
375816..375974	-	52	plnF	lp_0421	bacteriocin precursor peptide PlnF	90-100%	90-100%	90-100%	<59%	90-100%	<59%	<59%
375999..376169	-	56	plnE	lp_0422	bacteriocin precursor peptide PlnE	90-100%	60-89%	90-100%	90-100%	90-100%	<59%	<59%
376436..378586	+	716	plnG	lp_0423	bacteriocin ABC-transporter, ATP-binding and permease protein PlnG	90-100%	90-100%	90-100%	90-100%	90-100%	90-100%	<59%
378602..379978	+	458	plnH	lp_0424	bacteriocin ABC transporter, accessory factor PlnH	90-100%	90-100%	90-100%	90-100%	90-100%	90-100%	<59%
380825..381493	+	222	plnU	lp_0426	membrane protein PlnU	90-100%	90-100%	90-100%	90-100%	90-100%	90-100%	<59%
381580..382260	+	226	plnV	lp_0428	membrane protein plnV	90-100%	90-100%	90-100%	90-100%	90-100%	90-100%	<59%
382354..383040	+	228	plnW	lp_0429	membrane protein PlnW	90-100%	90-100%	90-100%	90-100%	90-100%	90-100%	90-100%
383216..383443	+	75	txe	lp_0430	toxin-antitoxin system, toxin, HigB family (pseudogene)	90-100%	<59%	90-100%	90-100%	<59%	<59%	<59%
383455..383748	+	97	axe	lp_0431	toxin-antitoxin system, antitoxin, HigA family	90-100%	90-100%	90-100%	90-100%	<59%	<59%	<59%
384038..386347	-	769	-	lp_0432	DNA helicase	90-100%	90-100%	90-100%	90-100%	90-100%	90-100%	90-100%
386606..387382	+	258	-	lp_0433	carbon-nitrogen hydrolase family protein	90-100%	90-100%	90-100%	90-100%	90-100%	90-100%	90-100%
387822..388838	+	338	trpS	lp_0434	tryptophan-tRNA synthetase	90-100%	90-100%	90-100%	90-100%	90-100%	90-100%	90-100%
389246..389956	+	236	-	lp_0435	GntR family transcriptional regulator	90-100%	90-100%	90-100%	90-100%	90-100%	90-100%	90-100%
390029..391390	+	453	pts7C	lp_0436	PTS system, cellobiose-specific EIIC component	90-100%	90-100%	90-100%	90-100%	90-100%	90-100%	90-100%
391575..391997	+	140	-	lp_0438	hypothetical protein	90-100%	90-100%	90-100%	90-100%	90-100%	90-100%	90-100%
392220..393575	+	451	pts8C	lp_0439	PTS system, cellobiose-specific EIIC component	90-100%	<59%	90-100%	<59%	90-100%	90-100%	90-100%
393593..395029	+	478	pbg1	lp_0440	6-phospho-beta-glucosidase	90-100%	60-89%	90-100%	60-89%	90-100%	90-100%	90-100%
395150..396046	+	298	-	lp_0441	bifunctional protein: transcription regulator; sugar kinase, ROK family	90-100%	<59%	90-100%	<59%	90-100%	90-100%	90-100%
396196..396942	+	248	-	lp_0442	RpiR family transcriptional regulator	90-100%	<59%	90-100%	<59%	90-100%	90-100%	90-100%
397055..398068	+	337	dus1	lp_0443	tRNA-dihydrouridine synthase	90-100%	90-100%	90-100%	90-100%	90-100%	90-100%	90-100%
398424..399656	+	410	-	lp_0444	hypothetical protein	90-100%	<59%	<59%	<59%	90-100%	<59%	<59%
399661..400455	+	264	-	lp_0445	hypothetical protein	90-100%	<59%	<59%	<59%	90-100%	60-89%	<59%
400625..401542	+	305	ppx1	lp_0446	exopolyphosphatase	90-100%	90-100%	90-100%	90-100%	90-100%	90-100%	90-100%
401588..402862	+	424	mvaA	lp_0447	hydroxymethylglutaryl-CoA reductase	90-100%	90-100%	90-100%	90-100%	90-100%	90-100%	90-100%
402855..403814	+	319	-	lp_0448	hypothetical protein	90-100%	90-100%	90-100%	90-100%	90-100%	90-100%	90-100%
403836..404540	+	234	-	lp_0449	NAD-dependent deacetylase, SIR2 family	90-100%	90-100%	90-100%	90-100%	90-100%	90-100%	90-100%
404540..405382	+	280	-	lp_0450	hypothetical protein	90-100%	90-100%	90-100%	90-100%	90-100%	90-100%	90-100%
405979..406368	+	129	-	lp_0452	phosphohydrolase	90-100%	90-100%	90-100%	90-100%	90-100%	90-100%	90-100%
406690..408741	+	683	metS	lp_0454	methionine-tRNA synthetase	90-100%	90-100%	90-100%	90-100%	90-100%	90-100%	90-100%
408973..410157	+	394	-	lp_0455	drug resistance transpor protein, major facilitator superfamily (MFS), Bcr/CflA subfamily	90-100%	90-100%	90-100%	90-100%	90-100%	90-100%	90-100%
410280..411056	+	258	-	lp_0456	TatD family Dnase	90-100%	90-100%	90-100%	90-100%	90-100%	90-100%	90-100%
411043..411606	+	187	-	lp_0457	topoisomerase/primase family protein	90-100%	90-100%	90-100%	90-100%	90-100%	90-100%	90-100%
411603..412493	+	296	-	lp_0458	dimethyladenosine transferase	90-100%	90-100%	90-100%	90-100%	90-100%	90-100%	90-100%
412598..412849	+	83	-	lp_0459	hypothetical protein	90-100%	90-100%	90-100%	90-100%	90-100%	90-100%	90-100%
412982..413848	+	288	ispE	lp_0460	4-diphosphocytidyl-2-C-methyl-D-erythritol kinase	90-100%	90-100%	90-100%	90-100%	90-100%	90-100%	90-100%
414158..415102	+	314	-	lp_0461	cell surface hydrolase, membrane-bound	90-100%	90-100%	90-100%	90-100%	90-100%	90-100%	90-100%
415370..416068	+	232	znuC	lp_0463	zinc/iron ABC transporter, ATP-binding protein	90-100%	90-100%	90-100%	90-100%	90-100%	90-100%	90-100%
416055..416858	+	267	znuB	lp_0464	zinc/iron ABC transporter, permease protein	90-100%	90-100%	90-100%	90-100%	90-100%	90-100%	90-100%
417214..418050	+	278	purR	lp_0466	purine biosynthesis operon repressor,phosphoribosyltransferase	90-100%	90-100%	90-100%	90-100%	90-100%	90-100%	90-100%
418119..419501	+	460	glmU	lp_0467	UDP-N-acetylglucosamine pyrophosphorylase	90-100%	90-100%	90-100%	90-100%	90-100%	90-100%	90-100%
419737..420561	+	274	bla1	lp_0469	beta-lactamase	90-100%	90-100%	90-100%	90-100%	90-100%	90-100%	90-100%
420927..421907	+	326	prs1	lp_0471	ribose-phosphate pyrophosphokinase	90-100%	90-100%	90-100%	90-100%	90-100%	90-100%	90-100%
422195..423217	+	340	-	lp_0472	membrane protein	90-100%	90-100%	90-100%	90-100%	90-100%	90-100%	90-100%
423300..424286	+	328	-	lp_0473	lipoprotein	90-100%	90-100%	90-100%	90-100%	90-100%	90-100%	90-100%
424456..425265	-	269	-	lp_0475	hydrolase, HAD superfamily, Cof family	90-100%	90-100%	90-100%	90-100%	90-100%	90-100%	90-100%
425285..426637	-	450	-	lp_0476	metal-dependent phosphohydrolase, HD family	90-100%	90-100%	90-100%	90-100%	90-100%	90-100%	90-100%
426652..427584	-	310	-	lp_0477	lipoate-protein ligase A	90-100%	90-100%	90-100%	90-100%	90-100%	90-100%	90-100%
427947..428387	+	146	-	lp_0479	hypothetical protein	90-100%	90-100%	90-100%	90-100%	90-100%	90-100%	90-100%
428432..429031	+	199	rpoE	lp_0480	DNA-directed RNA polymerase subunit delta	90-100%	90-100%	90-100%	90-100%	90-100%	90-100%	90-100%
429204..430817	+	537	pyrG	lp_0481	CTP synthase	90-100%	90-100%	90-100%	90-100%	90-100%	90-100%	90-100%
430926..431795	-	289	-	lp_0482	Rgg/GadR/MutR family transcriptional activator	90-100%	<59%	<59%	<59%	<59%	<59%	<59%
431953..432123	+	56	-	lp_0483	lysine biosynthesis protein LysW	90-100%	<59%	<59%	<59%	<59%	<59%	<59%
432126..432995	+	289	-	lp_0484	ATP-dependent carboxylate-amine/thiol ligase family protein	90-100%	<59%	<59%	<59%	<59%	<59%	<59%
432979..433608	+	209	-	lp_0485	hypothetical protein	90-100%	<59%	<59%	<59%	<59%	<59%	<59%
433608..434927	+	439	-	lp_0486	pyridoxal-phosphate-dependent aminotransferase	90-100%	<59%	<59%	<59%	<59%	<59%	<59%
434936..435955	+	339	argC1	lp_0487	N-acetyl-gamma-glutamyl-phosphate reductase	90-100%	<59%	<59%	<59%	<59%	<59%	<59%
435955..437793	+	612	-	lp_0488	bifunctional protein: acetyl-glutamate kinase; acetyl-ornithine deacetylase	90-100%	<59%	<59%	<59%	<59%	<59%	<59%
437783..438610	+	275	tkt1A	lp_0489	transketolase	90-100%	<59%	<59%	<59%	<59%	<59%	<59%
438645..439160	+	171	-	lp_0490	NADPH-dependent FMN reductase	90-100%	<59%	<59%	<59%	<59%	<59%	<59%
439138..440055	+	305	tkt1B	lp_0491	transketolase, pyrimidine-binding domain	90-100%	<59%	<59%	<59%	<59%	<59%	<59%
440063..441274	+	403	-	lp_0492	transport protein, major facilitator superfamily (MFS)	90-100%	<59%	<59%	<59%	<59%	<59%	<59%
441271..442512	+	413	-	lp_0493	hypothetical protein	90-100%	<59%	<59%	<59%	<59%	<59%	<59%
442825..443775	-	316	deoR	lp_0495	deoxyribonucleoside regulator, putative inducer deoxyribose 5-P	90-100%	<59%	<59%	<59%	<59%	<59%	<59%
444089..444736	+	215	deoC	lp_0497	deoxyribose-phosphate aldolase	90-100%	<59%	<59%	<59%	<59%	<59%	<59%
444805..446169	+	454	deoP	lp_0498	deoxyribose transporter	90-100%	<59%	<59%	<59%	<59%	<59%	<59%
446166..447182	+	338	deoM	lp_0499	deoxyribose mutarotase	90-100%	<59%	<59%	<59%	<59%	<59%	<59%
447195..448118	+	307	deoK	lp_0500	deoxyribokinase	90-100%	<59%	<59%	<59%	<59%	<59%	<59%
448814..450085	+	423	serS1	lp_0501	serine-tRNA synthetase	90-100%	90-100%	90-100%	90-100%	90-100%	90-100%	90-100%
450437..451717	+	426	sdaC	lp_0502	serine transporter	90-100%	90-100%	90-100%	90-100%	90-100%	90-100%	90-100%
452087..452740	+	217	sdhB	lp_0505	L-serine dehydratase subunit beta	90-100%	90-100%	90-100%	90-100%	90-100%	90-100%	90-100%
452759..453658	+	299	sdhA	lp_0506	L-serine dehydratase subunit alpha	90-100%	90-100%	90-100%	90-100%	90-100%	90-100%	90-100%
453809..454537	+	242	-	lp_0507	hypothetical protein	90-100%	90-100%	90-100%	90-100%	90-100%	90-100%	90-100%
455116..455310	+	64	-	lp_0509	hypothetical protein	90-100%	90-100%	90-100%	90-100%	90-100%	90-100%	90-100%
455853..457133	+	426	murA1	lp_0510	UDP-N-acetylglucosamine 1-carboxyvinyltransferase	90-100%	90-100%	90-100%	90-100%	90-100%	90-100%	90-100%
457163..458455	+	430	rho	lp_0511	transcription terminator factor Rho	90-100%	90-100%	90-100%	90-100%	90-100%	90-100%	90-100%
458582..458827	+	81	rpmE	lp_0512	50S ribosomal protein L31	90-100%	90-100%	90-100%	90-100%	90-100%	90-100%	90-100%
458960..460096	-	378	-	lp_0513	hypothetical protein	90-100%	90-100%	90-100%	90-100%	90-100%	90-100%	90-100%
460295..460999	+	234	srtA	lp_0514	sortase A	90-100%	90-100%	90-100%	90-100%	90-100%	90-100%	90-100%
461108..461668	+	186	-	lp_0515	hypothetical protein	90-100%	90-100%	90-100%	90-100%	90-100%	90-100%	90-100%
461680..462579	+	299	htpX	lp_0516	cell surface zinc metalloproteinase	90-100%	90-100%	90-100%	90-100%	90-100%	90-100%	90-100%
462649..463428	+	259	-	lp_0517	hypothetical protein	90-100%	90-100%	90-100%	90-100%	90-100%	90-100%	90-100%
463650..465038	+	462	murF	lp_0518	UDP-N-acetylmuramoyl-tripeptide--D-alanyl-D-alanine ligase	90-100%	90-100%	90-100%	90-100%	90-100%	90-100%	90-100%
465293..466879	+	528	rhe1	lp_0520	ATP-dependent RNA helicase	90-100%	90-100%	90-100%	90-100%	90-100%	90-100%	90-100%
467904..468266	+	120	acpS	lp_0522	holo-(acyl-carrier-protein) synthase	90-100%	90-100%	90-100%	90-100%	90-100%	90-100%	90-100%
468266..469393	+	375	alr	lp_0523	alanine racemase	90-100%	90-100%	90-100%	90-100%	90-100%	90-100%	90-100%
469802..470194	+	130	-	lp_0524	toxin-antitoxin system, toxin component DNA-binding protein, PemK/MazF family	90-100%	90-100%	90-100%	90-100%	90-100%	90-100%	90-100%
470486..472468	+	660	kup1	lp_0525	potassium uptake protein	90-100%	90-100%	90-100%	90-100%	90-100%	90-100%	90-100%
472575..475637	-	1020	carB	lp_0526	carbamoyl-phosphate synthase large subunit	90-100%	90-100%	90-100%	90-100%	90-100%	90-100%	90-100%
475630..476697	-	355	carA	lp_0527	carbamoyl-phosphate synthase small subunit	90-100%	90-100%	90-100%	90-100%	90-100%	90-100%	90-100%
476966..477991	+	341	argC2	lp_0528	N-acetyl-gamma-glutamyl-phosphate reductase	90-100%	90-100%	90-100%	90-100%	90-100%	90-100%	90-100%
478022..479230	+	402	argJ	lp_0529	bifunctional protein: ornithine acetyltransferase; N-acetylglutamate synthase	90-100%	90-100%	90-100%	90-100%	90-100%	90-100%	90-100%
479246..479992	+	248	argB	lp_0530	acetylglutamate kinase	90-100%	90-100%	90-100%	90-100%	90-100%	90-100%	90-100%
479989..481158	+	389	argD	lp_0531	acetylornithine aminotransferase	90-100%	90-100%	90-100%	90-100%	90-100%	90-100%	90-100%
481151..482173	+	340	argF	lp_0532	ornithine carbamoyltransferase	90-100%	90-100%	90-100%	90-100%	90-100%	90-100%	90-100%
482282..482788	+	168	-	lp_0533	transport protein, QueT family	90-100%	90-100%	90-100%	90-100%	90-100%	90-100%	90-100%
483062..483700	-	212	-	lp_0535	hypothetical protein	90-100%	90-100%	90-100%	90-100%	90-100%	90-100%	90-100%
483855..485249	-	464	-	lp_0536	cell surface protein, ErfK/YbiS/YcfS/YnhG family	90-100%	90-100%	90-100%	90-100%	90-100%	90-100%	90-100%
485467..486429	-	320	ldhL1	lp_0537	L-lactate dehydrogenase	90-100%	90-100%	90-100%	90-100%	90-100%	90-100%	90-100%
486761..487318	+	185	pth	lp_0538	peptidyl-tRNA hydrolase	90-100%	90-100%	90-100%	90-100%	90-100%	90-100%	90-100%
487338..490865	+	1175	mfd	lp_0539	transcription-repair coupling factor	90-100%	90-100%	90-100%	90-100%	90-100%	90-100%	90-100%
491040..492644	+	534	-	lp_0540	polysaccharide transporter	90-100%	90-100%	90-100%	90-100%	90-100%	90-100%	90-100%
492641..492928	+	95	-	lp_0541	ribosome-associated heat shock protein	90-100%	90-100%	90-100%	90-100%	90-100%	90-100%	90-100%
493049..493447	+	132	divIC	lp_0542	septum formation initiator	90-100%	90-100%	90-100%	90-100%	90-100%	90-100%	90-100%
493572..494111	+	179	-	lp_0543	RNA binding protein, contains ribosomal protein S1 domain	90-100%	90-100%	90-100%	90-100%	90-100%	90-100%	90-100%
494395..495741	+	448	tilS	lp_0545	tRNA(Ile)-lysidine synthase	90-100%	90-100%	90-100%	90-100%	90-100%	90-100%	90-100%
495761..496303	+	180	hprT	lp_0546	hypoxanthine-guanine phosphoribosyltransferase	90-100%	90-100%	90-100%	90-100%	90-100%	90-100%	90-100%
496382..498619	+	745	ftsH	lp_0547	cell division protein FtsH, ATP-dependent zinc metallopeptidase	90-100%	90-100%	90-100%	90-100%	90-100%	90-100%	90-100%
498768..499655	+	295	hsp33	lp_0548	heat shock protein HSP33	90-100%	90-100%	90-100%	90-100%	90-100%	90-100%	90-100%
499655..500662	+	335	dus2	lp_0549	tRNA-dihydrouridine synthase	90-100%	90-100%	90-100%	90-100%	90-100%	90-100%	90-100%
500766..502265	+	499	lysS	lp_0550	lysine-tRNA synthetase	90-100%	90-100%	90-100%	90-100%	90-100%	90-100%	90-100%
508813..510285	+	490	dtpT	lp_0551	di-/tripeptide transport protein	90-100%	90-100%	90-100%	90-100%	90-100%	90-100%	90-100%
510340..511182	+	280	-	lp_0552	phosphoesterase	90-100%	90-100%	90-100%	90-100%	90-100%	90-100%	90-100%
511742..512200	+	152	-	lp_0554	hypothetical protein	90-100%	90-100%	90-100%	90-100%	90-100%	90-100%	<59%
512374..512898	+	174	-	lp_0555	hypothetical protein	90-100%	90-100%	90-100%	90-100%	90-100%	90-100%	90-100%
512929..513264	+	111	-	lp_0556	hypothetical protein	90-100%	90-100%	90-100%	90-100%	90-100%	90-100%	90-100%
513299..514141	+	280	-	lp_0557	serine/threonine protein phosphatase	90-100%	90-100%	90-100%	90-100%	90-100%	90-100%	90-100%
514300..515406	-	368	-	lp_0558	di-and tricarboxylate transporter	90-100%	90-100%	90-100%	90-100%	90-100%	90-100%	90-100%
515599..516420	-	273	pnuC2	lp_0559	ribosyl nicotinamide transporter, PnuC-like	90-100%	90-100%	90-100%	90-100%	90-100%	90-100%	90-100%
516781..517572	+	263	proC	lp_0561	pyrroline-5-carboxylate reductase	90-100%	90-100%	90-100%	90-100%	90-100%	90-100%	90-100%
517651..518787	+	378	nagA	lp_0562	N-acetylglucosamine-6-phosphate deacetylase	90-100%	90-100%	90-100%	90-100%	90-100%	90-100%	90-100%
518811..519512	+	233	-	lp_0563	GntR family transcriptional regulator	90-100%	90-100%	90-100%	90-100%	90-100%	90-100%	90-100%
519681..520418	-	245	tagA	lp_0564	N-acetylglucosaminyl-diphospho-undecaprenol N-acetyl-beta-D-mannosaminyltransferase	90-100%	90-100%	90-100%	90-100%	90-100%	90-100%	90-100%
520575..522053	+	492	nadC1	lp_0565	nicotinate phosphoribosyltransferase	90-100%	90-100%	90-100%	90-100%	90-100%	90-100%	90-100%
522053..522880	+	275	nadE	lp_0566	NAD synthase	90-100%	90-100%	90-100%	90-100%	90-100%	90-100%	90-100%
523336..525990	+	884	pacL2	lp_0567	cation transporting P-type ATPase	90-100%	90-100%	90-100%	90-100%	90-100%	90-100%	90-100%
526045..526479	+	144	-	lp_0568	hypothetical protein	90-100%	90-100%	90-100%	90-100%	90-100%	90-100%	90-100%
526773..528944	+	723	tex	lp_0569	transcription accessory protein, contains S1 RNA binding domain	90-100%	90-100%	90-100%	90-100%	90-100%	90-100%	90-100%
528944..529390	+	148	-	lp_0570	SprT family metallopeptidase	90-100%	90-100%	90-100%	90-100%	90-100%	90-100%	90-100%
529456..530742	+	428	hom2	lp_0571	homoserine dehydrogenase	90-100%	90-100%	90-100%	90-100%	90-100%	90-100%	90-100%
530751..531626	+	291	thrB	lp_0572	homoserine kinase	90-100%	90-100%	90-100%	90-100%	90-100%	90-100%	90-100%
531998..532852	+	284	-	lp_0574	extracellular protein	90-100%	90-100%	90-100%	90-100%	90-100%	90-100%	90-100%
533143..534117	+	324	pts9AB	lp_0575	PTS system, mannose-specific EIIAB component	90-100%	90-100%	90-100%	90-100%	90-100%	90-100%	90-100%
534155..534961	+	268	pts9C	lp_0576	PTS system, mannose-specific EIIC component	90-100%	60-89%	60-89%	60-89%	60-89%	60-89%	60-89%
534979..535896	+	305	pts9D	lp_0577	PTS system, mannose-specific EIID component	90-100%	60-89%	60-89%	60-89%	60-89%	60-89%	60-89%
536024..551893	+	5289	npsA	lp_0578	non-ribosomal peptide synthetase NpsA	90-100%	<59%	<59%	<59%	<59%	<59%	<59%
551916..552308	+	130	panD	lp_0579	aspartate 1-decarboxylase	90-100%	<59%	<59%	<59%	<59%	<59%	<59%
552305..553297	+	330	-	lp_0580	metal-dependent phosphohydrolase, HD family	90-100%	<59%	<59%	<59%	<59%	<59%	<59%
553290..555707	+	805	npsB	lp_0581	non-ribosomal peptide synthetase NpsB	90-100%	<59%	<59%	<59%	<59%	<59%	<59%
555704..556348	+	214	npsC	lp_0582	4'-phosphopantetheinyl transferase	90-100%	<59%	<59%	<59%	<59%	<59%	<59%
556435..556818	+	127	-	lp_0583	hypothetical protein	90-100%	60-89%	60-89%	60-89%	60-89%	60-89%	60-89%
556941..558182	+	413	-	lp_0584	transport protein, major facilitator superfamily (MFS)	90-100%	<59%	<59%	<59%	<59%	<59%	<59%
558278..561127	+	949	manR	lp_0585	sigma54 activator, mannose PTS operon regulator	90-100%	90-100%	90-100%	90-100%	90-100%	90-100%	90-100%
561198..561617	+	139	pts10A	lp_0586	PTS system, mannose-specific EIIAcomponent	90-100%	90-100%	90-100%	90-100%	90-100%	90-100%	90-100%
561614..562132	+	172	pts10B	lp_0587	PTS system, mannose-specific EIIB component	90-100%	90-100%	90-100%	90-100%	90-100%	90-100%	90-100%
562296..563267	+	323	fabH1	lp_0588	3-oxoacyl-ACP synthase	90-100%	90-100%	90-100%	90-100%	90-100%	90-100%	90-100%
563278..563679	+	133	accB1	lp_0589	acetyl-CoA carboxylase, biotin carboxyl carrier protein	90-100%	90-100%	90-100%	90-100%	90-100%	90-100%	90-100%
563682..565004	+	440	accC1	lp_0590	acetyl-CoA carboxylase, biotin carboxylase subunit	90-100%	90-100%	90-100%	90-100%	90-100%	90-100%	90-100%
565001..565804	+	267	accD1	lp_0591	acetyl-CoA carboxylase, carboxyl transferase subunit beta	90-100%	90-100%	90-100%	90-100%	90-100%	90-100%	90-100%
565797..566570	+	257	accA1	lp_0592	acetyl-CoA carboxylase, carboxyl transferase subunit alpha	90-100%	90-100%	90-100%	90-100%	90-100%	90-100%	90-100%
566638..567831	-	397	-	lp_0593	transcriptional attenuator, cell envelope-related, LytR family	90-100%	90-100%	90-100%	90-100%	90-100%	90-100%	90-100%
568141..569103	+	320	mleP1	lp_0594	malate transport protein	90-100%	90-100%	90-100%	90-100%	90-100%	90-100%	90-100%
569536..570561	+	341	-	lp_0595	permease, drug/metabolite transporter (DMT) superfamily	90-100%	90-100%	90-100%	90-100%	90-100%	90-100%	90-100%
570711..571388	+	225	pgm2	lp_0597	phosphoglycerate mutase family protein	90-100%	90-100%	90-100%	90-100%	90-100%	90-100%	90-100%
571808..572500	+	230	zmp2	lp_0600	extracellular zinc metalloproteinase, M10 family	90-100%	90-100%	90-100%	90-100%	90-100%	90-100%	90-100%
572690..574021	-	443	pepC1	lp_0601	aminopeptidase C	90-100%	90-100%	90-100%	90-100%	90-100%	<59%	90-100%
574097..574780	-	227	rpiA1	lp_0602	ribose 5-phosphate epimerase	90-100%	90-100%	90-100%	90-100%	90-100%	90-100%	90-100%
574789..575085	-	98	-	lp_0603	GNAT family acetyltransferase	90-100%	90-100%	90-100%	90-100%	90-100%	90-100%	90-100%
575224..575760	+	178	dut	lp_0604	deoxyuridine 5'-triphosphate nucleotidohydrolase	90-100%	90-100%	90-100%	90-100%	90-100%	90-100%	90-100%
576649..578028	+	459	radA	lp_0606	DNA repair protein RadA	90-100%	90-100%	90-100%	90-100%	90-100%	90-100%	90-100%
578044..579219	+	391	-	lp_0607	PilT family ATPase	90-100%	90-100%	90-100%	90-100%	90-100%	90-100%	90-100%
579545..581035	+	496	gltX	lp_0609	glutamate-tRNA synthetase	90-100%	90-100%	90-100%	90-100%	90-100%	90-100%	90-100%
581313..582725	+	470	cysS	lp_0610	cysteine-tRNA synthetase	90-100%	90-100%	90-100%	90-100%	90-100%	90-100%	90-100%
582727..583137	+	136	-	lp_0611	ribonuclease III	90-100%	90-100%	90-100%	90-100%	90-100%	90-100%	90-100%
583127..583894	+	255	trmH	lp_0612	tRNA/rRNA methyltransferase, TrmH family	90-100%	90-100%	90-100%	90-100%	90-100%	90-100%	90-100%
583896..584441	+	181	-	lp_0613	nuclease, NYN_YacP family	90-100%	90-100%	90-100%	90-100%	90-100%	90-100%	90-100%
584948..585550	+	200	sigH	lp_0614	DNA-directed RNA polymerase, sigma-H factor	90-100%	90-100%	90-100%	90-100%	90-100%	90-100%	90-100%
585612..585761	+	49	rpmG	lp_0615	50S ribosomal protein L33	90-100%	90-100%	90-100%	90-100%	90-100%	90-100%	90-100%
585773..585958	+	61	secE	lp_0616	Preprotein translocase subunit SecE	90-100%	90-100%	90-100%	90-100%	90-100%	90-100%	90-100%
586063..586611	+	182	nusG	lp_0617	transcription antitermination protein NusG	90-100%	90-100%	90-100%	90-100%	90-100%	90-100%	90-100%
586639..587520	+	293	-	lp_0618	cell surface hydrolase	90-100%	90-100%	90-100%	90-100%	90-100%	90-100%	90-100%
587629..588054	+	141	rplK	lp_0619	50S ribosomal protein L11	90-100%	90-100%	90-100%	90-100%	90-100%	90-100%	90-100%
588155..588844	+	229	rplA	lp_0620	50S ribosomal protein L1	90-100%	90-100%	90-100%	90-100%	90-100%	90-100%	90-100%
589043..589546	+	167	rplJ	lp_0621	50S ribosomal protein L10	90-100%	90-100%	90-100%	90-100%	90-100%	90-100%	90-100%
589608..589976	+	122	rplL	lp_0622	50S ribosomal protein L12/L7	90-100%	90-100%	90-100%	90-100%	90-100%	90-100%	90-100%
590128..591330	-	400	-	lp_0624	prophage P1 protein 1, integrase	90-100%	<59%	<59%	<59%	<59%	<59%	<59%	V2
591510..592673	-	387	-	lp_0625	prophage P1 protein 2, mitogenic factor, cell surface lipoprotein	90-100%	<59%	<59%	60-89%	60-89%	60-89%	<59%
593163..593339	-	58	-	lp_0627	prophage P1 protein 4	90-100%	<59%	<59%	<59%	<59%	<59%	<59%
593481..594527	-	348	-	lp_0628	prophage P1 protein 5, superinfection exclusion (cell surface N-anchored)	90-100%	<59%	<59%	<59%	<59%	<59%	<59%
594557..594925	-	122	-	lp_0629	prophage P1 protein 6	90-100%	60-89%	60-89%	60-89%	60-89%	60-89%	<59%
594998..595414	-	138	-	lp_0630	prophage P1 protein 7	90-100%	90-100%	<59%	90-100%	<59%	<59%	<59%
595426..595788	-	120	-	lp_0631	prophage P1 protein 8, phage Cro/CI family transcriptional regulator	90-100%	60-89%	<59%	90-100%	<59%	60-89%	<59%
595961..596191	+	76	-	lp_0632	prophage P1 protein 9, phage Cro/CI family transcriptional regulator	90-100%	<59%	<59%	<59%	<59%	<59%	<59%
596264..596578	-	104	-	lp_0633	prophage P1 protein 10	90-100%	<59%	<59%	<59%	90-100%	<59%	<59%
596616..596852	-	78	-	lp_0634	prophage P1 protein 11, phage transcription regulator	90-100%	<59%	<59%	<59%	90-100%	<59%	<59%
596999..597199	+	66	-	lp_0635	prophage P1 protein 12, phage transcription regulator	90-100%	<59%	<59%	<59%	90-100%	<59%	<59%
597358..597540	+	60	-	lp_0636	prophage P1 protein 13	90-100%	<59%	<59%	<59%	<59%	<59%	<59%
597601..598155	+	184	-	lp_0637	prophage P1 protein 14	90-100%	<59%	<59%	<59%	<59%	<59%	<59%
598161..598445	+	94	-	lp_0638	prophage P1 protein 15	90-100%	<59%	<59%	<59%	<59%	<59%	<59%
598514..598684	+	56	-	lp_0639	prophage P1 protein 16	90-100%	<59%	<59%	90-100%	90-100%	90-100%	60-89%
598817..599203	+	128	-	lp_0640	prophage P1 protein 17	90-100%	<59%	<59%	<59%	90-100%	90-100%	<59%
599200..600087	+	295	-	lp_0641	prophage P1 protein 18, DNA single-strand annealing protein RecT	90-100%	<59%	<59%	<59%	90-100%	90-100%	<59%
600011..600871	+	286	-	lp_0642	prophage P1 protein 19	90-100%	<59%	<59%	<59%	60-89%	60-89%	<59%
600953..601885	+	310	-	lp_0643	prophage P1 protein 20	90-100%	90-100%	<59%	60-89%	90-100%	60-89%	60-89%
601882..602169	+	95	-	lp_0644	prophage P1 protein 21	90-100%	90-100%	<59%	90-100%	90-100%	90-100%	90-100%
602166..602696	+	176	-	lp_0645	prophage P1 protein 22	90-100%	<59%	<59%	<59%	90-100%	<59%	<59%
602693..603226	+	177	-	lp_0646	prophage P1 protein 23	90-100%	60-89%	<59%	60-89%	60-89%	60-89%	90-100%
603219..603638	+	139	-	lp_0647	prophage P1 protein 24, holliday junction resolvase	90-100%	<59%	<59%	<59%	<59%	<59%	<59%
603635..603865	+	76	-	lp_0648	prophage P1 protein 25	90-100%	<59%	<59%	<59%	<59%	<59%	<59%
603868..603999	+	43	-	lp_0649	prophage P1 protein 26	90-100%	<59%	<59%	<59%	<59%	<59%	<59%
603996..604367	+	123	-	lp_0650	prophage P1 protein 27	90-100%	<59%	<59%	<59%	<59%	<59%	<59%
604367..604474	+	35	-	lp_0651	prophage P1 protein 28	90-100%	60-89%	<59%	60-89%	<59%	<59%	<59%
604488..604670	+	60	-	lp_0652	prophage P1 protein 29	90-100%	<59%	<59%	<59%	<59%	<59%	<59%
604663..605010	+	115	-	lp_0653	prophage P1 protein 30	90-100%	<59%	<59%	<59%	<59%	<59%	<59%
605007..605447	+	146	-	lp_0654	prophage P1 protein 31	90-100%	<59%	<59%	<59%	<59%	60-89%	<59%
605444..605611	+	55	-	lp_0655	prophage P1 protein 32	90-100%	<59%	<59%	60-89%	<59%	<59%	60-89%
605739..606200	+	153	-	lp_0656	prophage P1 protein 33, phage ArpU family transcriptional regulator	90-100%	90-100%	<59%	<59%	90-100%	90-100%	90-100%
606572..607354	+	260	-	lp_0658	prophage P1 protein 35	90-100%	<59%	<59%	<59%	<59%	<59%	<59%
607422..607724	+	100	-	lp_0659	prophage P1 protein 36	90-100%	90-100%	<59%	<59%	<59%	60-89%	<59%
607764..608360	+	198	-	lp_0660	prophage P1 protein 37, terminase small subunit TerS	90-100%	<59%	<59%	<59%	<59%	<59%	<59%
608344..609630	+	428	-	lp_0661	prophage P1 protein 38, terminase large subunit TerL	90-100%	90-100%	<59%	90-100%	<59%	<59%	<59%
609620..611278	+	552	-	lp_0662	prophage P1 protein 39, portal protein	90-100%	90-100%	<59%	90-100%	<59%	<59%	<59%
611278..612222	+	314	-	lp_0663	prophage P1 protein 40, minor head protein	90-100%	90-100%	<59%	60-89%	<59%	<59%	<59%
612330..612977	+	215	-	lp_0664	prophage P1 protein 41, scaffold protein	90-100%	90-100%	<59%	90-100%	<59%	<59%	<59%
612991..614061	+	356	-	lp_0665	prophage P1 protein 42, major capsid protein	90-100%	90-100%	<59%	90-100%	<59%	<59%	<59%
614076..614441	+	121	-	lp_0666	prophage P1 protein 43	90-100%	90-100%	60-89%	90-100%	<59%	<59%	60-89%
614446..614769	+	107	-	lp_0667	prophage P1 protein 44	90-100%	90-100%	<59%	90-100%	<59%	<59%	<59%
614759..615313	+	184	-	lp_0668	prophage P1 protein 45, head-tail joining protein	90-100%	90-100%	<59%	90-100%	<59%	<59%	<59%
615314..615700	+	128	-	lp_0669	prophage P1 protein 46	90-100%	60-89%	<59%	90-100%	<59%	<59%	<59%
615712..616299	+	195	-	lp_0670	prophage P1 protein 47, major tail protein 2 family	90-100%	60-89%	<59%	60-89%	<59%	<59%	<59%
616317..616829	+	170	-	lp_0671	prophage P1 protein 48	90-100%	90-100%	<59%	90-100%	<59%	<59%	<59%
616898..617134	+	78	-	lp_0672	prophage P1 protein 49	90-100%	60-89%	<59%	90-100%	<59%	<59%	<59%
617134..621138	+	1334	-	lp_0673	prophage P1 protein 50, tape measure protein	90-100%	60-89%	<59%	60-89%	<59%	<59%	<59%
621132..621869	+	245	-	lp_0674	prophage P1 protein 51	90-100%	<59%	<59%	90-100%	<59%	<59%	<59%
621869..623743	+	624	-	lp_0675	prophage P1 protein 52, endolysin	90-100%	<59%	<59%	90-100%	<59%	<59%	<59%
623748..624740	+	330	-	lp_0676	prophage P1 protein 53, GDSL-like lipase/acylhydrolase family	90-100%	<59%	<59%	90-100%	<59%	<59%	<59%
624755..625369	+	204	-	lp_0677	prophage P1 protein 54, minor head protein	90-100%	<59%	<59%	90-100%	<59%	<59%	<59%
625375..626115	+	246	-	lp_0678	prophage P1 protein 55	90-100%	<59%	<59%	<59%	<59%	<59%	<59%
626116..626436	+	106	-	lp_0679	prophage P1 protein 56	90-100%	<59%	<59%	<59%	<59%	<59%	<59%
626436..626612	+	58	-	lp_0680	prophage P1 protein 57	90-100%	<59%	<59%	<59%	60-89%	<59%	<59%
626590..627738	+	382	-	lp_0681	prophage P1 protein 58, lysin	90-100%	<59%	<59%	<59%	90-100%	<59%	60-89%
627739..628035	+	98	-	lp_0682	prophage P1 protein 59	90-100%	<59%	<59%	<59%	90-100%	90-100%	90-100%
628022..628381	+	119	-	lp_0683	prophage P1 protein 60, holin	90-100%	60-89%	60-89%	60-89%	60-89%	60-89%	60-89%
629228..629434	-	68	-	lp_0684	prophage P1 protein 61	90-100%	<59%	<59%	<59%	<59%	<59%	<59%
629829..630098	+	89	-	lp_0686	prophage P1 protein 63	90-100%	<59%	<59%	<59%	<59%	<59%	<59%
630155..631351	+	398	-	lp_0687	prophage P1 protein 64	90-100%	<59%	<59%	<59%	<59%	<59%	<59%
632146..633123	-	325	-	lp_0688	DNA entry nuclease	90-100%	90-100%	90-100%	90-100%	90-100%	90-100%	90-100%
633136..633804	-	222	-	lp_0689	cell surface protein, lipoprotein precursor	90-100%	90-100%	90-100%	90-100%	90-100%	90-100%	90-100%
634108..636711	+	867	-	lp_0690	membrane protein	90-100%	90-100%	90-100%	90-100%	90-100%	90-100%	90-100%
636886..637461	-	191	-	lp_0691	hypothetical protein	90-100%	90-100%	90-100%	90-100%	90-100%	90-100%	90-100%
637543..638553	-	336	nrdF	lp_0692	ribonucleoside-diphosphate reductase, beta chain	90-100%	90-100%	90-100%	90-100%	90-100%	90-100%	90-100%
638581..640746	-	721	nrdE	lp_0693	ribonucleoside-diphosphate reductase subunit alpha	90-100%	90-100%	90-100%	90-100%	90-100%	90-100%	90-100%
640885..641115	-	76	nrdH	lp_0694	glutaredoxin-like protein nrdH	90-100%	90-100%	90-100%	90-100%	90-100%	90-100%	90-100%
641338..641946	+	202	rsmC	lp_0695	16S rRNA methyltransferase	90-100%	90-100%	90-100%	90-100%	90-100%	90-100%	90-100%
641949..642455	+	168	-	lp_0696	cytidine/deoxycytidylate deaminase	90-100%	90-100%	90-100%	90-100%	<59%	90-100%	90-100%
642982..644679	+	565	dnaX	lp_0698	DNA-directed DNA polymerase III subunit gamma/tau	90-100%	90-100%	90-100%	90-100%	90-100%	90-100%	90-100%
644701..645009	+	102	-	lp_0699	hypothetical protein	90-100%	90-100%	90-100%	90-100%	90-100%	90-100%	90-100%
645025..645624	+	199	recR	lp_0700	recombination protein RecR	90-100%	90-100%	90-100%	90-100%	90-100%	90-100%	90-100%
645639..645890	+	83	-	lp_0701	hypothetical protein	90-100%	90-100%	90-100%	90-100%	90-100%	90-100%	90-100%
646288..646953	+	221	tmk	lp_0703	thymidylate kinase	90-100%	90-100%	90-100%	90-100%	90-100%	90-100%	90-100%
646950..647279	+	109	-	lp_0704	hypothetical protein	90-100%	90-100%	90-100%	90-100%	90-100%	90-100%	90-100%
647296..648315	+	339	holB	lp_0705	DNA-directed DNA polymerase III subunit delta'	90-100%	90-100%	90-100%	90-100%	90-100%	90-100%	90-100%
648340..648687	+	115	-	lp_0706	DNA replication intiation control protein	90-100%	90-100%	90-100%	90-100%	90-100%	90-100%	90-100%
648786..649682	+	298	-	lp_0707	methyltransferase	90-100%	90-100%	90-100%	90-100%	90-100%	90-100%	90-100%
649686..650471	+	261	-	lp_0708	acyl-[acyl-carrier protein] thioesterase	90-100%	90-100%	90-100%	90-100%	90-100%	90-100%	90-100%
650610..651605	+	331	galE1	lp_0709	UDP-glucose 4-epimerase	90-100%	90-100%	90-100%	90-100%	90-100%	90-100%	90-100%
651739..652839	-	366	phnW	lp_0710	(2-aminoethyl)phosphonate-pyruvate aminotransferase	90-100%	90-100%	90-100%	90-100%	90-100%	90-100%	90-100%
652861..653658	-	265	phnX	lp_0711	phosphonoacetaldehyde hydrolase	90-100%	90-100%	90-100%	90-100%	90-100%	90-100%	90-100%
653683..654537	-	284	phnE1	lp_0712	phosphonates ABC transporter permease	90-100%	90-100%	90-100%	90-100%	90-100%	90-100%	90-100%
654534..655322	-	262	phnE2	lp_0713	phosphonates ABC transporter permease	90-100%	90-100%	90-100%	90-100%	90-100%	90-100%	90-100%
655327..656097	-	256	phnC	lp_0714	phosphonates ABC transporter ATP-binding protein	90-100%	90-100%	90-100%	90-100%	90-100%	90-100%	90-100%
656135..657187	-	350	phnD	lp_0715	phosphonates ABC transporter, substrate binding protein	90-100%	90-100%	90-100%	90-100%	90-100%	90-100%	90-100%
657467..658192	+	241	gpp	lp_0717	glycoprotein endopeptidase, M22 family	90-100%	90-100%	90-100%	90-100%	90-100%	90-100%	90-100%
658176..658754	+	192	rimI1	lp_0718	ribosomal-protein-alanine N-acetyltransferase	90-100%	90-100%	90-100%	90-100%	90-100%	90-100%	90-100%
658747..659202	+	151	rimI2	lp_0720	ribosomal-protein-alanine N-acetyltransferase	90-100%	90-100%	90-100%	90-100%	90-100%	90-100%	90-100%
659207..660253	+	348	gcp	lp_0721	O-sialoglycoprotein endopeptidase	90-100%	90-100%	90-100%	90-100%	90-100%	90-100%	90-100%
661173..663155	-	660	-	lp_0723	ABC transporter ATP-binding protein	90-100%	90-100%	90-100%	90-100%	90-100%	90-100%	90-100%
663324..664001	+	225	-	lp_0725	redox-sensitive transcription regulator	90-100%	90-100%	90-100%	90-100%	90-100%	90-100%	90-100%
664166..664810	-	214	-	lp_0726	membrane-bound protease, CAAX family	90-100%	90-100%	90-100%	90-100%	90-100%	90-100%	90-100%
665003..665287	+	94	groES	lp_0727	GroES co-chaperonin	90-100%	90-100%	90-100%	90-100%	90-100%	90-100%	90-100%
665343..666968	+	541	groEL	lp_0728	GroEL chaperonin	90-100%	90-100%	90-100%	90-100%	90-100%	90-100%	90-100%
667218..669053	+	611	-	lp_0729	amino acid transport protein	90-100%	90-100%	90-100%	90-100%	90-100%	90-100%	90-100%
669269..670366	+	365	tagO	lp_0730	undecaprenyl-phosphate N-acetyl-glucosaminyl transferase	90-100%	90-100%	90-100%	90-100%	90-100%	90-100%	90-100%
670691..671593	+	300	pstF	lp_0733	phosphate ABC transporter substrate-binding protein	90-100%	90-100%	90-100%	90-100%	90-100%	90-100%	90-100%
671784..672431	-	215	-	lp_0734	hypothetical protein	90-100%	90-100%	90-100%	90-100%	90-100%	90-100%	90-100%
672498..673850	+	450	comFA	lp_0735	late competence protein, ATP-dependent DNA helicase/translocase	90-100%	90-100%	90-100%	90-100%	90-100%	90-100%	90-100%
673810..674484	+	224	comFC	lp_0736	late competence protein,phosphoribosyltransferase	90-100%	90-100%	90-100%	90-100%	90-100%	90-100%	90-100%
674618..675184	+	188	-	lp_0737	sigma 54 modulation protein/ribosomal protein S30EA	90-100%	90-100%	90-100%	90-100%	90-100%	90-100%	90-100%
675571..677934	+	787	secA	lp_0739	Preprotein translocase subunit SecA	90-100%	90-100%	90-100%	90-100%	90-100%	90-100%	90-100%
678040..678114	+	24	prfB-N	lp_0740	peptide chain release factor 2, N-terminal fragment (natural frameshift)	90-100%	<59%	<59%	<59%	<59%	<59%	<59%
678083..679156	+	357	prfB-C	lp_0741	peptide chain release factor 2, C-terminal fragment (natural frameshift)	90-100%	<59%	90-100%	90-100%	90-100%	90-100%	90-100%
679340..680515	+	391	-	lp_0742	membrane protein	90-100%	90-100%	90-100%	90-100%	90-100%	90-100%	90-100%
680515..681243	+	242	rrp3	lp_0743	two-component system response regulator,phosphate transport regulon	90-100%	90-100%	90-100%	90-100%	90-100%	90-100%	90-100%
681236..682639	+	467	hpk3	lp_0744	two-component system histidine kinase, sensor protein, phosphate transport regulon	90-100%	90-100%	90-100%	90-100%	90-100%	90-100%	90-100%
682983..683858	+	291	pstE	lp_0746	phosphate ABC transporter substrate-binding protein	90-100%	90-100%	90-100%	90-100%	90-100%	90-100%	90-100%
683869..684798	+	309	pstD	lp_0747	phosphate ABC transporter permease	90-100%	90-100%	90-100%	90-100%	90-100%	90-100%	90-100%
684788..685672	+	294	pstC	lp_0748	phosphate ABC transporter permease	90-100%	90-100%	90-100%	90-100%	90-100%	90-100%	90-100%
685687..686496	+	269	pstB	lp_0749	phosphate ABC transporter ATP-binding protein	90-100%	90-100%	90-100%	90-100%	90-100%	90-100%	90-100%
686508..687263	+	251	pstA	lp_0750	phosphate ABC transporter ATP-binding protein	90-100%	90-100%	90-100%	90-100%	90-100%	90-100%	90-100%
687276..687950	+	224	phoU	lp_0751	phosphate transport system regulatory protein	90-100%	90-100%	90-100%	90-100%	90-100%	90-100%	90-100%
688050..688361	+	103	-	lp_0752	stress-responsive transcription regulator	90-100%	90-100%	90-100%	90-100%	90-100%	90-100%	90-100%
688383..688748	+	121	-	lp_0753	membrane protein	90-100%	90-100%	90-100%	90-100%	90-100%	90-100%	90-100%
688894..689841	+	315	hprK	lp_0754	bifunctional protein: HPr kinase; P-ser-HPr phosphatase	90-100%	90-100%	90-100%	90-100%	90-100%	90-100%	90-100%
689860..690708	+	282	lgt	lp_0755	prolipoprotein diacylglyceryl transferase	90-100%	90-100%	90-100%	90-100%	90-100%	90-100%	90-100%
690726..691742	+	338	gspA	lp_0756	glycerol-3-phosphate dehydrogenase (NAD(P)+)	90-100%	90-100%	90-100%	90-100%	90-100%	90-100%	90-100%
691786..692706	+	306	galU	lp_0757	UTP-glucose-1-phosphate uridylyltransferase	90-100%	90-100%	90-100%	90-100%	90-100%	90-100%	90-100%
692804..693484	-	226	-	lp_0758	diguanylate cyclase/phosphodiesterase, EAL domain	90-100%	90-100%	90-100%	<59%	90-100%	90-100%	90-100%
693876..695288	+	470	nox1	lp_0760	NADH oxidase	90-100%	90-100%	60-89%	90-100%	90-100%	90-100%	90-100%
695481..696419	+	312	trxB	lp_0761	thioredoxin reductase	90-100%	90-100%	90-100%	90-100%	90-100%	90-100%	90-100%
696525..697157	-	210	-	lp_0762	membrane protein	90-100%	90-100%	90-100%	90-100%	90-100%	90-100%	90-100%
697158..697610	-	150	-	lp_0763	hypothetical protein	90-100%	90-100%	90-100%	90-100%	90-100%	90-100%	90-100%
697829..699556	+	575	pgm	lp_0764	phosphoglucomutase	90-100%	90-100%	90-100%	90-100%	90-100%	90-100%	90-100%
699680..700390	-	236	-	lp_0765	diguanylate cyclase/phosphodiesterase, EAL domain	90-100%	90-100%	90-100%	90-100%	90-100%	90-100%	90-100%
700544..701902	+	452	nox2	lp_0766	NADH oxidase	90-100%	90-100%	90-100%	90-100%	90-100%	90-100%	90-100%
702348..702905	-	185	aad	lp_0769	D-alanyl-D-alanine dipeptidase	90-100%	90-100%	90-100%	90-100%	90-100%	90-100%	90-100%
703075..704271	+	398	-	lp_0770	multidrug transport protein, major facilitator superfamily (MFS)	90-100%	90-100%	90-100%	90-100%	90-100%	90-100%	90-100%
704377..705024	+	215	-	lp_0771	metal-dependent phosphohydrolase, HD family	90-100%	90-100%	90-100%	90-100%	90-100%	90-100%	90-100%
705173..707176	+	667	uvrB	lp_0772	excinuclease ABC subunit B	90-100%	90-100%	90-100%	90-100%	90-100%	90-100%	90-100%
707211..710066	+	951	uvrA1	lp_0773	excinuclease ABC subunit A	90-100%	90-100%	90-100%	90-100%	90-100%	90-100%	90-100%
710127..710603	+	158	luxS	lp_0774	S-ribosylhomocysteine lyase/autoinducer production protein LuxS	90-100%	90-100%	90-100%	90-100%	90-100%	90-100%	90-100%
710941..712176	+	411	argG	lp_0775	argininosuccinate synthase	90-100%	90-100%	90-100%	90-100%	90-100%	90-100%	90-100%
712176..713579	+	467	argH	lp_0776	argininosuccinate lyase	90-100%	90-100%	90-100%	90-100%	90-100%	90-100%	90-100%
713781..714317	+	178	-	lp_0778	membrane protein	90-100%	90-100%	90-100%	90-100%	90-100%	90-100%	90-100%
714514..715398	+	294	-	lp_0779	P-loop ATPase family protein	90-100%	90-100%	90-100%	90-100%	90-100%	90-100%	90-100%
715395..716396	+	333	-	lp_0780	hypothetical protein	90-100%	90-100%	90-100%	90-100%	90-100%	90-100%	90-100%
716409..717341	+	310	-	lp_0781	hypothetical protein	90-100%	90-100%	90-100%	90-100%	90-100%	90-100%	90-100%
717766..719418	+	550	-	lp_0783	oligopeptide ABC transporter substrate binding protein	90-100%	90-100%	90-100%	90-100%	90-100%	90-100%	90-100%
719630..720604	-	324	-	lp_0785	2-hydroxyacid dehydrogenase	90-100%	90-100%	90-100%	90-100%	90-100%	90-100%	90-100%
720763..721353	-	196	clpP	lp_0786	endopeptidase Clp, proteolytic subunit	90-100%	90-100%	90-100%	90-100%	90-100%	90-100%	90-100%
722326..723663	+	445	rpoN	lp_0787	DNA-directed RNA polymerase, sigma factor 54	90-100%	90-100%	90-100%	90-100%	90-100%	90-100%	90-100%
723880..724911	+	343	cggR	lp_0788	central glycolytic genes regulator	90-100%	90-100%	90-100%	90-100%	90-100%	90-100%	90-100%
724978..726000	+	340	gapB	lp_0789	glyceraldehyde 3-phosphate dehydrogenase	90-100%	90-100%	90-100%	90-100%	90-100%	90-100%	90-100%
726121..727323	+	400	pgk	lp_0790	phosphoglycerate kinase	90-100%	90-100%	90-100%	90-100%	90-100%	90-100%	90-100%
727350..728108	+	252	tpiA	lp_0791	triosephosphate isomerase	90-100%	90-100%	90-100%	90-100%	90-100%	90-100%	90-100%
728190..729518	+	442	enoA1	lp_0792	enolase (phosphopyruvate hydratase)	90-100%	90-100%	90-100%	90-100%	90-100%	90-100%	90-100%
729666..729914	+	82	-	lp_0792a	hypothetical protein	90-100%	<59%	<59%	60-89%	<59%	60-89%	60-89%
729809..730540	+	243	-	lp_0793	hypothetical protein	90-100%	90-100%	90-100%	90-100%	90-100%	90-100%	90-100%
730557..732110	+	517	eriC	lp_0794	chloride channel protein	90-100%	90-100%	90-100%	90-100%	90-100%	90-100%	90-100%
732210..732446	+	78	secG	lp_0795	preprotein translocase subunit SecG	90-100%	90-100%	90-100%	90-100%	90-100%	90-100%	90-100%
732495..733244	+	249	-	lp_0796	carboxylesterase	90-100%	90-100%	90-100%	90-100%	90-100%	90-100%	90-100%
733253..735688	+	811	-	lp_0797	exoribonuclease II	90-100%	90-100%	90-100%	90-100%	90-100%	90-100%	90-100%
735714..736184	+	156	smpB	lp_0799	SSRA RNA binding protein	90-100%	90-100%	90-100%	90-100%	90-100%	90-100%	90-100%
736644..743063	+	2139	-	lp_0800	cell surface protein precursor, LPXTG-motif cell wall anchor	90-100%	60-89%	<59%	60-89%	<59%	60-89%	<59%
743456..744892	+	478	-	lp_0802	polar amino acid ABC transporter, substrate binding and permease protein	90-100%	90-100%	90-100%	90-100%	90-100%	90-100%	90-100%
744895..745629	+	244	glnQ1	lp_0803	glutamine ABC transporter ATP-binding protein	90-100%	90-100%	90-100%	90-100%	90-100%	90-100%	90-100%
745903..746466	-	187	-	lp_0804	hypothetical protein	90-100%	90-100%	90-100%	90-100%	90-100%	90-100%	90-100%
746490..747359	-	289	-	lp_0805	hydrolase, HAD superfamily, Cof family	90-100%	90-100%	90-100%	90-100%	90-100%	90-100%	90-100%
747475..748167	+	230	ung	lp_0806	uracil-DNA glycosylase	90-100%	90-100%	90-100%	90-100%	90-100%	90-100%	90-100%
748191..749168	+	325	pta	lp_0807	phosphate acetyltransferase	90-100%	90-100%	90-100%	90-100%	90-100%	90-100%	90-100%
749278..749739	+	153	-	lp_0809	ATP/GTP hydrolase	90-100%	90-100%	90-100%	90-100%	90-100%	90-100%	90-100%
749745..750260	+	171	-	lp_0810	GNAT family acetyltransferase	90-100%	90-100%	90-100%	90-100%	90-100%	90-100%	90-100%
750484..751020	-	178	-	lp_0811	DNA-directed DNA polymerase III subunit epsilon	90-100%	90-100%	90-100%	90-100%	90-100%	90-100%	90-100%
751083..751847	-	254	exoA	lp_0812	exodeoxyribonuclease III	90-100%	90-100%	90-100%	90-100%	90-100%	90-100%	90-100%
752169..753071	+	300	-	lp_0813	oxidoreductase, NAD-dependent	90-100%	90-100%	90-100%	90-100%	90-100%	90-100%	90-100%
753243..754151	+	302	murB	lp_0814	UDP-N-acetylmuramate dehydrogenase	90-100%	90-100%	90-100%	90-100%	90-100%	90-100%	90-100%
754185..756314	+	709	nhaP1	lp_0815	Na(+)/H(+) antiporter	90-100%	90-100%	90-100%	90-100%	90-100%	90-100%	90-100%
756453..756965	+	170	-	lp_0816	MarR family transcriptional regulator	90-100%	90-100%	90-100%	90-100%	90-100%	90-100%	90-100%
757041..757706	-	221	-	lp_0817	membrane protein	90-100%	90-100%	90-100%	90-100%	90-100%	90-100%	90-100%
757891..758733	+	280	-	lp_0818	membrane protein	90-100%	90-100%	90-100%	90-100%	90-100%	90-100%	90-100%
758730..759707	+	325	-	lp_0819	cell surface protein, YbbR-like family	90-100%	90-100%	90-100%	90-100%	90-100%	90-100%	90-100%
759739..761094	+	451	glmM	lp_0820	phosphoglucosamine mutase	90-100%	90-100%	90-100%	90-100%	90-100%	90-100%	90-100%
761632..763449	+	605	glmS1	lp_0822	glutamine-fructose-6-phosphate transaminase	90-100%	90-100%	90-100%	90-100%	90-100%	90-100%	90-100%
763643..764314	+	223	-	lp_0823	diguanylate cyclase/phosphodiesterase, EAL domain	90-100%	90-100%	90-100%	90-100%	90-100%	90-100%	90-100%
764445..765260	+	271	-	lp_0824	hydrolase, HAD superfamily, Cof family	90-100%	90-100%	90-100%	90-100%	90-100%	90-100%	90-100%
765338..765925	-	195	-	lp_0825	TetR family transcriptional regulator	90-100%	90-100%	90-100%	90-100%	90-100%	90-100%	90-100%
766261..767310	-	349	galM1	lp_0826	aldose 1-epimerase	90-100%	90-100%	90-100%	90-100%	90-100%	90-100%	90-100%
768017..768325	+	102	-	lp_0827	hypothetical protein	90-100%	90-100%	90-100%	90-100%	90-100%	90-100%	90-100%
768571..768996	+	141	-	lp_0828	hypothetical protein	90-100%	90-100%	90-100%	90-100%	90-100%	90-100%	90-100%
768997..769749	+	250	-	lp_0829	nitroreductase family protein	90-100%	90-100%	90-100%	90-100%	90-100%	90-100%	90-100%
772280..773806	-	508	gykA	lp_0834	glycerol kinase	90-100%	90-100%	90-100%	90-100%	90-100%	90-100%	90-100%
774111..774893	+	260	-	lp_0835	hypothetical protein	90-100%	90-100%	90-100%	90-100%	90-100%	90-100%	90-100%
775287..775709	+	140	spx1	lp_0836	RNA polymerase (RNAP)-binding regulatory protein, arsenate reductase (ArsC) family, Spx subfamily	90-100%	90-100%	90-100%	90-100%	90-100%	90-100%	90-100%
775978..776208	+	76	-	lp_0837	hypothetical protein	90-100%	90-100%	90-100%	90-100%	90-100%	90-100%	90-100%
776388..776900	-	170	-	lp_0838	membrane protein	90-100%	90-100%	90-100%	90-100%	90-100%	90-100%	90-100%
777016..778449	-	477	-	lp_0840	multi drug transporter, major facilitator superfamily (MFS), EmrB/QacA subfamily	90-100%	90-100%	90-100%	90-100%	<59%	90-100%	90-100%
778619..779572	-	317	ppx2	lp_0841	exopolyphosphatase	90-100%	90-100%	90-100%	90-100%	90-100%	90-100%	90-100%
779575..781731	-	718	ppk	lp_0842	polyphosphate kinase	90-100%	90-100%	90-100%	90-100%	90-100%	90-100%	90-100%
781732..783261	-	509	ppx3	lp_0843	exopolyphosphatase	90-100%	90-100%	90-100%	90-100%	90-100%	90-100%	90-100%
783586..784395	-	269	licD	lp_0844	lipooligosaccharide cholinephosphotransferase	90-100%	90-100%	90-100%	90-100%	90-100%	90-100%	90-100%
784564..785037	+	157	-	lp_0845	MarR family transcriptional regulator	90-100%	90-100%	90-100%	90-100%	90-100%	90-100%	90-100%
785252..785413	-	53	-	lp_0846	hypothetical protein	90-100%	90-100%	90-100%	90-100%	90-100%	90-100%	90-100%
785693..787000	+	435	-	lp_0848	purine transport protein	90-100%	90-100%	90-100%	90-100%	90-100%	90-100%	90-100%
787618..789357	+	579	pox1	lp_0849	pyruvate oxidase	90-100%	90-100%	90-100%	90-100%	90-100%	90-100%	90-100%
789498..790346	+	282	ribC1	lp_0850	bifunctional protein: riboflavin kinase; FMN adenylyltransferase	90-100%	90-100%	90-100%	90-100%	<59%	90-100%	90-100%
790675..792438	+	587	pox2	lp_0852	pyruvate oxidase	90-100%	90-100%	90-100%	90-100%	90-100%	90-100%	90-100%
792560..793468	-	302	pepR1	lp_0853	prolyl aminopeptidase	90-100%	90-100%	90-100%	90-100%	90-100%	90-100%	90-100%
793923..794912	+	329	birA2	lp_0854	biotin-[acetyl-CoA-carboxylase] ligase and biotin operon repressor	90-100%	90-100%	90-100%	90-100%	90-100%	90-100%	90-100%
795334..797316	+	660	-	lp_0856	acyltransferase	90-100%	90-100%	90-100%	90-100%	90-100%	90-100%	90-100%
797481..799922	-	813	pepX	lp_0857	Xaa-Pro dipeptidyl-peptidase	90-100%	90-100%	90-100%	90-100%	90-100%	90-100%	90-100%
800042..800461	+	139	-	lp_0858	redox protein, regulator of disulfide bond formation	90-100%	90-100%	90-100%	90-100%	90-100%	90-100%	90-100%
800579..800872	-	97	-	lp_0860	transposase, fragment	90-100%	90-100%	<59%	90-100%	90-100%	90-100%	90-100%
801023..802420	-	465	bcaP	lp_0861	branched-chain amino acid permease	90-100%	90-100%	90-100%	90-100%	90-100%	90-100%	90-100%
802926..803399	+	157	-	lp_0862	hypothetical protein	90-100%	90-100%	90-100%	90-100%	90-100%	90-100%	90-100%
803763..804581	+	272	pdxK	lp_0863	pyridoxine kinase	90-100%	90-100%	90-100%	90-100%	90-100%	90-100%	90-100%
804635..805054	+	139	-	lp_0864	phosphohydrolase	90-100%	90-100%	90-100%	90-100%	90-100%	90-100%	90-100%
805131..805280	-	49	-	lp_0865	hypothetical protein	90-100%	90-100%	90-100%	90-100%	90-100%	90-100%	90-100%
805431..806012	+	193	gmk2	lp_0866	guanylate kinase	90-100%	90-100%	90-100%	90-100%	90-100%	90-100%	90-100%
806123..806566	+	147	-	lp_0868	metal uptake regulator	90-100%	90-100%	90-100%	90-100%	90-100%	90-100%	90-100%
806708..807217	+	169	-	lp_0869	extracellular protein, Ser/Thr-rich	90-100%	90-100%	90-100%	90-100%	60-89%	90-100%	90-100%
807221..808039	+	272	-	lp_0871	membrane protein	90-100%	90-100%	90-100%	90-100%	90-100%	90-100%	90-100%
808188..808814	-	208	gph1	lp_0872	phosphohydrolase	90-100%	90-100%	90-100%	90-100%	90-100%	90-100%	90-100%
809220..810851	+	543	-	lp_0874	bifunctional protein: aminotransferase (pyridoxal-phosphate-dependent) ; 2-hydroxyacid dehydrogenase	90-100%	90-100%	90-100%	90-100%	90-100%	90-100%	90-100%
811085..811336	-	83	-	lp_0875	hypothetical protein	90-100%	90-100%	90-100%	90-100%	90-100%	90-100%	90-100%
811869..812609	+	246	glnQ2	lp_0878	glutamine ABC transporter ATP-binding protein	90-100%	90-100%	90-100%	90-100%	90-100%	90-100%	90-100%
812630..813466	+	278	glnH1	lp_0881	glutamine ABC transporter, substrate binding protein	90-100%	90-100%	90-100%	90-100%	90-100%	90-100%	90-100%
813466..814107	+	213	glnM	lp_0882	glutamine ABC transporter, permease protein	90-100%	90-100%	90-100%	90-100%	90-100%	90-100%	90-100%
814124..814777	+	217	glnP1	lp_0883	glutamine ABC transporter, permease protein	90-100%	90-100%	90-100%	90-100%	90-100%	90-100%	90-100%
815041..815532	+	163	pts11A	lp_0884	PTS system transporter subunit IIA	90-100%	90-100%	90-100%	90-100%	90-100%	90-100%	90-100%
815558..816400	+	280	bglG1	lp_0885	transcription antiterminator, BlgB family	90-100%	90-100%	90-100%	90-100%	90-100%	90-100%	90-100%
816428..817879	+	483	pts11BC	lp_0886	PTS system, beta-glucosides-specific EIIBC component	90-100%	90-100%	90-100%	90-100%	90-100%	90-100%	90-100%
817886..818644	+	252	-	lp_0887	PTS-related protein	90-100%	90-100%	90-100%	90-100%	90-100%	90-100%	90-100%
818779..820110	-	443	-	lp_0888	threonine transporter, APC family	90-100%	90-100%	90-100%	90-100%	90-100%	90-100%	90-100%
820381..820821	-	146	-	lp_0889	MarR family transcriptional regulator	90-100%	90-100%	90-100%	90-100%	90-100%	90-100%	90-100%
821092..821973	+	293	-	lp_0891	anion exporter, TauE/SafE family	90-100%	90-100%	90-100%	90-100%	90-100%	90-100%	90-100%
822110..822550	+	146	-	lp_0892	MarR family transcriptional regulator	90-100%	90-100%	90-100%	90-100%	90-100%	90-100%	90-100%
822547..823704	+	385	-	lp_0893	multidrug transport protein, major facilitator superfamily (MFS)	90-100%	90-100%	90-100%	90-100%	90-100%	90-100%	90-100%
823824..824585	-	253	-	lp_0894	anion exporter, TauE/SafE family	90-100%	90-100%	90-100%	90-100%	90-100%	90-100%	90-100%
824670..825230	+	186	-	lp_0895	TetR family transcriptional regulator	90-100%	90-100%	90-100%	90-100%	90-100%	90-100%	90-100%
825342..826637	-	431	-	lp_0896	GTPase, HflX subfamily	90-100%	90-100%	90-100%	90-100%	90-100%	90-100%	90-100%
826726..827163	+	145	-	lp_0897	phosphohydrolase	90-100%	90-100%	90-100%	90-100%	90-100%	90-100%	90-100%
827305..827619	+	104	smr	lp_0898	cation transporter, small multidrug resistance (SMR) family	90-100%	90-100%	90-100%	90-100%	90-100%	90-100%	90-100%
827925..828125	+	66	-	lp_0899	membrane protein	90-100%	90-100%	90-100%	90-100%	90-100%	90-100%	<59%
828442..829119	-	225	pgm3	lp_0900	phosphoglycerate mutase family protein	90-100%	90-100%	90-100%	90-100%	90-100%	90-100%	90-100%
829134..829790	-	218	pgm4	lp_0901	phosphoglycerate mutase family protein	90-100%	90-100%	90-100%	90-100%	90-100%	90-100%	90-100%
829861..831717	-	618	napA2	lp_0902	Na(+)/H(+) antiporter	90-100%	90-100%	90-100%	90-100%	90-100%	90-100%	90-100%
831739..832812	-	357	-	lp_0903	phosphohydrolase	90-100%	90-100%	90-100%	90-100%	90-100%	90-100%	90-100%
832966..833808	+	280	bglG2	lp_0904	transcription antiterminator, BglB family	90-100%	<59%	90-100%	<59%	90-100%	<59%	90-100%
833820..835682	+	620	pts12BCA	lp_0905	PTS system, beta-glucosides-specific EIIBCA component	90-100%	<59%	90-100%	<59%	90-100%	<59%	90-100%
835697..837199	+	500	pbg2	lp_0906	6-phospho-beta-glucosidase	90-100%	<59%	90-100%	<59%	90-100%	<59%	90-100%
837249..837893	-	214	-	lp_0907	membrane protein	90-100%	90-100%	90-100%	90-100%	90-100%	90-100%	90-100%
838125..840431	+	768	-	lp_0910	DNA helicase	90-100%	90-100%	90-100%	90-100%	90-100%	90-100%	90-100%
840600..842333	+	577	ISP2_2	lp_0911	transposase	90-100%	90-100%	90-100%	90-100%	90-100%	90-100%	90-100%
842493..843422	+	309	-	lp_0912	enoyl-[acyl-carrier protein] reductase (NADH)	90-100%	90-100%	90-100%	90-100%	90-100%	90-100%	90-100%
843591..844520	+	309	coaA	lp_0913	pantothenate kinase	90-100%	90-100%	90-100%	90-100%	90-100%	90-100%	90-100%
844614..846170	+	518	guaA	lp_0914	GMP synthase	90-100%	90-100%	90-100%	90-100%	90-100%	90-100%	90-100%
846496..846864	-	122	-	lp_0915	phage protein	90-100%	90-100%	90-100%	90-100%	90-100%	90-100%	<59%
847098..847466	-	122	-	lp_0917	phage Cro/CI family transcriptional regulator	90-100%	90-100%	90-100%	90-100%	90-100%	90-100%	<59%
848003..850966	+	987	-	lp_0918	superfamily I DNA/RNA helicase	90-100%	60-89%	90-100%	<59%	90-100%	<59%	60-89%
851268..851960	+	230	-	lp_0919	membrane-bound protease, CAAX family	90-100%	90-100%	90-100%	90-100%	90-100%	90-100%	90-100%
852180..852524	+	114	-	lp_0921	MarR family transcriptional regulator	90-100%	90-100%	90-100%	90-100%	90-100%	90-100%	90-100%
852656..853954	-	432	-	lp_0922	carbohydrate (prephenate-like) transport protein, major facilitator superfamily (MFS)	90-100%	90-100%	90-100%	90-100%	90-100%	90-100%	90-100%
854228..856648	+	806	-	lp_0923	cell surface protein precursor, LPXTG-motif cell wall anchor	90-100%	90-100%	90-100%	90-100%	90-100%	90-100%	90-100%
857133..857516	+	127	-	lp_0924	extracellular protein, MORN repeat family	90-100%	90-100%	90-100%	90-100%	90-100%	90-100%	90-100%
857506..859353	+	615	-	lp_0925	acyltransferase	90-100%	90-100%	90-100%	90-100%	90-100%	90-100%	90-100%
859595..859849	+	84	-	lp_0926	membrane protein	90-100%	90-100%	90-100%	90-100%	90-100%	90-100%	90-100%
859861..860406	+	181	-	lp_0927	membrane protein	90-100%	90-100%	90-100%	90-100%	90-100%	90-100%	90-100%
860419..860601	+	60	-	lp_0928	hypothetical protein	90-100%	90-100%	90-100%	90-100%	90-100%	90-100%	90-100%
860616..861038	+	140	asp1	lp_0929	alkaline shock protein	90-100%	90-100%	90-100%	90-100%	90-100%	90-100%	90-100%
861099..861539	+	146	asp2	lp_0930	alkaline shock protein	90-100%	90-100%	90-100%	90-100%	90-100%	90-100%	90-100%
861713..862543	+	276	-	lp_0931	fumarylacetoacetate hydrolase family protein	90-100%	90-100%	90-100%	90-100%	90-100%	90-100%	90-100%
862674..863684	+	336	-	lp_0932	extracellular lipoprotein precursor	90-100%	90-100%	60-89%	60-89%	60-89%	90-100%	60-89%
864045..864377	+	110	-	lp_0934	PTS system transporter subunit IIA	90-100%	90-100%	90-100%	<59%	90-100%	90-100%	90-100%
864484..865056	+	190	-	lp_0935	hypothetical protein	90-100%	90-100%	90-100%	90-100%	90-100%	90-100%	90-100%
865238..867772	+	844	pepN	lp_0937	membrane alanine aminopeptidase (aminopeptidase N)	90-100%	90-100%	90-100%	90-100%	90-100%	90-100%	90-100%
868000..870873	+	957	hsdR	lp_0938	type I restriction-modification system,restriction subunit	90-100%	90-100%	<59%	90-100%	90-100%	90-100%	90-100%
870887..872473	+	528	hsdM	lp_0939	type I restriction-modification system,methylation subunit	90-100%	90-100%	<59%	<59%	<59%	90-100%	90-100%
872470..873612	+	380	hsdS1	lp_0940	type I restriction-modification system,specificity subunit	90-100%	<59%	<59%	<59%	<59%	<59%	<59%
873764..874681	+	305	-	lp_0941	phage integrase	90-100%	90-100%	<59%	90-100%	90-100%	90-100%	90-100%
874692..875078	-	128	hsdS2	lp_0942	type I restriction-modification system,specificity subunit (fragment)	90-100%	<59%	<59%	<59%	<59%	<59%	60-89%
875320..875811	+	163	hsdS3	lp_0943	type I restriction-modification system,specificity subunit (fragment)	90-100%	<59%	<59%	<59%	<59%	60-89%	60-89%
876125..876655	-	176	-	lp_0945	histidine phosphatase superfamily protein	90-100%	90-100%	90-100%	90-100%	90-100%	90-100%	90-100%
876779..880348	-	1189	-	lp_0946	mucus-binding protein, LPXTG-motif cell wall anchor	90-100%	60-89%	60-89%	<59%	60-89%	90-100%	60-89%
880554..880676	+	40	-	lp_0947	hypothetical protein	90-100%	90-100%	90-100%	90-100%	90-100%	90-100%	90-100%
880765..881259	+	164	-	lp_0948	hypothetical protein	90-100%	90-100%	90-100%	90-100%	90-100%	90-100%	90-100%
881328..882080	+	250	-	lp_0949	Cro/CI family transcriptional regulator	90-100%	90-100%	90-100%	90-100%	90-100%	90-100%	90-100%
882180..882731	+	183	-	lp_0950	Cro/CI family transcriptional regulator	90-100%	90-100%	90-100%	90-100%	90-100%	90-100%	90-100%
882802..883728	-	308	-	lp_0951	LysR family transcriptional regulator	90-100%	90-100%	90-100%	90-100%	90-100%	90-100%	90-100%
883915..885804	+	629	-	lp_0952	fumarate reductase, flavoprotein subunit	90-100%	90-100%	90-100%	<59%	90-100%	90-100%	90-100%
886080..886553	-	157	-	lp_0954	MarR family transcriptional regulator	90-100%	90-100%	90-100%	90-100%	90-100%	90-100%	90-100%
886662..887291	-	209	azoR2	lp_0955	FMN-dependent NADH-azoreductase	90-100%	90-100%	90-100%	90-100%	90-100%	90-100%	90-100%
887462..888757	-	431	asnS1	lp_0956	asparagine-tRNA synthetase	90-100%	90-100%	90-100%	90-100%	90-100%	90-100%	90-100%
888834..889802	-	322	asnA	lp_0957	aspartate-ammonia ligase	90-100%	90-100%	90-100%	90-100%	90-100%	90-100%	90-100%
890255..891661	-	468	pepD3	lp_0959	dipeptidase	90-100%	90-100%	90-100%	90-100%	90-100%	90-100%	90-100%
891697..892929	-	410	-	lp_0960	hypothetical protein	90-100%	90-100%	90-100%	90-100%	90-100%	90-100%	90-100%
892980..893246	-	88	-	lp_0960a	hypothetical protein	90-100%	90-100%	<59%	60-89%	90-100%	90-100%	90-100%
893466..893663	+	65	-	lp_0961	transposase, fragment	90-100%	90-100%	90-100%	90-100%	90-100%	90-100%	90-100%
893921..895729	+	602	recQ1	lp_0962	ATP-dependent DNA helicase RecQ	90-100%	90-100%	90-100%	90-100%	90-100%	90-100%	90-100%
895772..896653	+	293	rluE	lp_0963	ribosomal large subunit pseudouridine synthase	90-100%	90-100%	90-100%	90-100%	90-100%	90-100%	90-100%
896845..897171	-	108	-	lp_0965	ArsR family transcriptional regulator	90-100%	90-100%	90-100%	90-100%	90-100%	90-100%	90-100%
897525..898289	+	254	-	lp_0966	NADPH-dependent FMN reductase	90-100%	90-100%	90-100%	90-100%	90-100%	90-100%	90-100%
898709..899710	+	333	-	lp_0967	hypothetical protein	90-100%	90-100%	90-100%	90-100%	90-100%	90-100%	90-100%
899674..900924	+	416	-	lp_0968	membrane protein	90-100%	90-100%	90-100%	90-100%	90-100%	90-100%	90-100%
900921..901685	+	254	-	lp_0969	membrane protein	90-100%	90-100%	90-100%	90-100%	90-100%	90-100%	90-100%
901736..902305	+	189	-	lp_0970	GNAT family acetyltransferase	90-100%	90-100%	90-100%	90-100%	90-100%	90-100%	90-100%
902437..903105	+	222	-	lp_0971	phosphoglycerate mutase family protein	90-100%	90-100%	90-100%	90-100%	90-100%	90-100%	90-100%
903314..903643	-	109	-	lp_0972	bacteriocin immunity protein	90-100%	90-100%	90-100%	90-100%	90-100%	90-100%	90-100%
903787..904803	-	338	-	lp_0973	esterase (short chain)	90-100%	90-100%	90-100%	90-100%	90-100%	90-100%	90-100%
904787..906187	-	466	xylP2	lp_0975	carbohydrate (isoprimoverose-like)/proton symporter, GPH family	90-100%	90-100%	90-100%	90-100%	90-100%	90-100%	90-100%
906531..908012	-	493	murE1	lp_0977	UDP-N-acetylmuramoylalanyl-D-glutamate--2,6-diaminopimelate ligase	90-100%	90-100%	90-100%	90-100%	90-100%	90-100%	90-100%
908207..909409	-	400	thrA1	lp_0979	aspartate kinase	90-100%	90-100%	90-100%	90-100%	90-100%	90-100%	90-100%
909414..911315	-	633	asnB1	lp_0980	asparagine synthase	90-100%	90-100%	90-100%	90-100%	90-100%	90-100%	90-100%
911786..912112	-	108	brnE	lp_0981	branched-chain amino acid transport protein	90-100%	90-100%	90-100%	90-100%	90-100%	90-100%	90-100%
912109..912810	-	233	brnF	lp_0982	branched-chain amino acid transport protein	90-100%	90-100%	90-100%	90-100%	90-100%	90-100%	90-100%
913141..913359	+	72	-	lp_0984	hypothetical protein	90-100%	90-100%	90-100%	90-100%	90-100%	90-100%	90-100%
914344..915486	+	380	-	lp_0988	extracellular lipoprotein precursor, Asp-rich	90-100%	90-100%	90-100%	90-100%	90-100%	90-100%	90-100%
915669..915926	-	85	-	lp_0989	membrane protein	90-100%	<59%	90-100%	<59%	90-100%	<59%	<59%
916256..916978	-	240	-	lp_0990	hypothetical protein	90-100%	90-100%	90-100%	90-100%	90-100%	90-100%	90-100%
916978..918456	-	492	-	lp_0991	multidrug transport protein, major facilitator superfamily (MFS)	90-100%	90-100%	90-100%	90-100%	90-100%	90-100%	90-100%
918586..919050	+	154	-	lp_0992	MerR family transcriptional regulator	90-100%	90-100%	90-100%	90-100%	90-100%	90-100%	90-100%
919554..919898	-	114	-	lp_0995	hypothetical protein	90-100%	90-100%	90-100%	90-100%	90-100%	90-100%	90-100%
920110..920757	+	215	-	lp_0996	metal-dependent regulator	90-100%	90-100%	90-100%	90-100%	90-100%	90-100%	90-100%
921009..921209	+	66	cspC	lp_0997	cold shock protein CspC	90-100%	90-100%	90-100%	90-100%	90-100%	90-100%	90-100%
921378..922127	+	249	-	lp_0998	membrane protein	90-100%	90-100%	90-100%	90-100%	90-100%	90-100%	90-100%
922161..922622	+	153	-	lp_0999	membrane protein	90-100%	90-100%	90-100%	90-100%	90-100%	90-100%	90-100%
922906..923943	-	345	-	lp_1000	transcriptional attenuator, cell envelope-related, LytR family	90-100%	90-100%	90-100%	90-100%	90-100%	90-100%	90-100%
924205..924867	+	220	-	lp_1001	phosphatase, PAP2 family	90-100%	90-100%	90-100%	90-100%	90-100%	90-100%	90-100%
925051..925845	-	264	-	lp_1002	lipase/esterase	90-100%	90-100%	90-100%	90-100%	90-100%	90-100%	90-100%
925908..926453	+	181	-	lp_1003	GNAT family acetyltransferase	90-100%	90-100%	90-100%	90-100%	90-100%	90-100%	90-100%
926465..926989	+	174	-	lp_1004	Rrf2 family transcriptional regulator	90-100%	90-100%	90-100%	90-100%	90-100%	90-100%	90-100%
927175..928857	+	560	als	lp_1005	acetolactate synthase	90-100%	90-100%	90-100%	90-100%	90-100%	90-100%	90-100%
929241..930692	+	483	lysP	lp_1008	lysine transport protein	90-100%	90-100%	90-100%	90-100%	90-100%	90-100%	90-100%
931038..931811	+	257	dacB	lp_1010	serine-type D-Ala-D-Ala carboxypeptidase	90-100%	90-100%	90-100%	90-100%	90-100%	90-100%	90-100%
932207..932842	+	211	dgk1	lp_1011	deoxyadenosine kinase / deoxyguanosine kinase	90-100%	90-100%	90-100%	90-100%	90-100%	90-100%	90-100%
933125..934402	+	425	serS2	lp_1012	serine-tRNA synthetase	90-100%	90-100%	90-100%	90-100%	90-100%	90-100%	90-100%
935944..936411	+	155	ctsR	lp_1018	transcription repressor of class III stress genes	90-100%	90-100%	90-100%	90-100%	90-100%	90-100%	90-100%
936430..938943	+	837	clpC	lp_1019	ATP-dependent Clp protease, ATP-binding subunit ClpC	90-100%	90-100%	90-100%	90-100%	90-100%	90-100%	90-100%
939112..939714	+	200	-	lp_1020	TetR family transcriptional regulator	90-100%	90-100%	90-100%	90-100%	90-100%	90-100%	90-100%
939970..943575	+	1201	rpoB	lp_1021	DNA-directed RNA polymerase subunit beta	90-100%	90-100%	90-100%	90-100%	90-100%	90-100%	90-100%
943593..947234	+	1213	rpoC	lp_1022	DNA-directed RNA polymerase subunit beta'	90-100%	90-100%	90-100%	90-100%	90-100%	90-100%	90-100%
947887..948567	-	226	-	lp_1023	type 4 prepilin-like proteins leader peptide processing enzyme	90-100%	90-100%	90-100%	90-100%	90-100%	90-100%	90-100%
948830..949243	+	137	rpsL	lp_1025	30S ribosomal protein S12	90-100%	90-100%	90-100%	90-100%	90-100%	90-100%	90-100%
949260..949730	+	156	rpsG	lp_1026	30S ribosomal protein S7	90-100%	90-100%	90-100%	90-100%	90-100%	90-100%	90-100%
949872..951968	+	698	fusA2	lp_1027	elongation factor G	90-100%	90-100%	90-100%	90-100%	90-100%	90-100%	90-100%
952919..953227	+	102	rpsJ	lp_1032	30S ribosomal protein S10	90-100%	90-100%	90-100%	90-100%	90-100%	90-100%	90-100%
953265..953894	+	209	rplC	lp_1033	50S ribosomal protein L3	90-100%	90-100%	90-100%	90-100%	90-100%	90-100%	90-100%
953913..954536	+	207	rplD	lp_1034	50S ribosomal protein L4	90-100%	90-100%	90-100%	90-100%	90-100%	90-100%	90-100%
954536..954829	+	97	rplW	lp_1035	50S ribosomal protein L23	90-100%	90-100%	90-100%	90-100%	90-100%	90-100%	90-100%
954853..955692	+	279	rplB	lp_1036	50S ribosomal protein L2	90-100%	90-100%	90-100%	90-100%	90-100%	90-100%	90-100%
955735..956010	+	91	rpsS	lp_1038	30S ribosomal protein S19	90-100%	90-100%	90-100%	90-100%	90-100%	90-100%	90-100%
956031..956378	+	115	rplV	lp_1039	50S ribosomal protein L22	90-100%	90-100%	90-100%	90-100%	90-100%	90-100%	90-100%
956391..957044	+	217	rpsC	lp_1040	30S ribosomal protein S3	90-100%	90-100%	90-100%	90-100%	90-100%	90-100%	90-100%
957047..957481	+	144	rplP	lp_1041	50S ribosomal protein L16	90-100%	90-100%	90-100%	90-100%	90-100%	90-100%	90-100%
957471..957665	+	64	rpmC	lp_1043	50S ribosomal protein L29	90-100%	90-100%	90-100%	90-100%	90-100%	90-100%	90-100%
957688..957957	+	89	rpsQ	lp_1044	30S ribosomal protein S17	90-100%	90-100%	90-100%	90-100%	90-100%	90-100%	90-100%
958000..958368	+	122	rplN	lp_1045	50S ribosomal protein L14	90-100%	90-100%	90-100%	90-100%	90-100%	90-100%	90-100%
958402..958713	+	103	rplX	lp_1046	50S ribosomal protein L24	90-100%	90-100%	90-100%	90-100%	90-100%	90-100%	90-100%
958742..959284	+	180	rplE	lp_1047	50S ribosomal protein L5	90-100%	90-100%	90-100%	90-100%	90-100%	90-100%	90-100%
959305..959490	+	61	rpsN	lp_1048	30S ribosomal protein S14	90-100%	<59%	90-100%	90-100%	90-100%	<59%	<59%
959524..959919	+	131	rpsH	lp_1050	30S ribosomal protein S8	90-100%	90-100%	90-100%	90-100%	90-100%	90-100%	90-100%
959949..960485	+	178	rplF	lp_1051	50S ribosomal protein L6	90-100%	90-100%	90-100%	90-100%	90-100%	90-100%	90-100%
960529..960885	+	118	rplR	lp_1052	50S ribosomal protein L18	90-100%	90-100%	90-100%	90-100%	90-100%	90-100%	90-100%
960906..961406	+	166	rpsE	lp_1053	30S ribosomal protein S5	90-100%	90-100%	90-100%	90-100%	90-100%	90-100%	90-100%
961421..961603	+	60	rpmD	lp_1054	50S ribosomal protein L30	90-100%	90-100%	90-100%	90-100%	90-100%	90-100%	90-100%
961635..962066	+	143	rplO	lp_1055	50S ribosomal protein L15	90-100%	90-100%	90-100%	90-100%	90-100%	90-100%	90-100%
962068..963363	+	431	secY	lp_1056	preprotein translocase subunit SecY	90-100%	90-100%	90-100%	90-100%	90-100%	90-100%	90-100%
963418..964077	+	219	adk	lp_1058	adenylate kinase	90-100%	90-100%	90-100%	90-100%	90-100%	90-100%	90-100%
964252..964470	+	72	infA	lp_1059	translation initiation factor IF-1	90-100%	90-100%	90-100%	90-100%	90-100%	90-100%	90-100%
964507..964626	+	39	rpmJ	lp_1059a	50S ribosomal protein L36	90-100%	<59%	90-100%	90-100%	<59%	<59%	<59%
964654..965019	+	121	rpsM	lp_1060	30S ribosomal protein S13	90-100%	90-100%	90-100%	90-100%	90-100%	90-100%	90-100%
965044..965433	+	129	rpsK	lp_1061	30S ribosomal protein S11	90-100%	90-100%	90-100%	90-100%	90-100%	90-100%	90-100%
965520..966464	+	314	rpoA	lp_1062	DNA-directed RNA polymerase subunit alpha	90-100%	90-100%	90-100%	90-100%	90-100%	90-100%	90-100%
966486..966869	+	127	rplQ	lp_1063	50S ribosomal protein L17	90-100%	90-100%	90-100%	90-100%	90-100%	90-100%	90-100%
967144..968406	-	420	ISP1_1	lp_1064	transposase	90-100%	<59%	<59%	<59%	90-100%	<59%	<59%
968714..969706	-	330	hepB1	lp_1066	heptaprenyl diphosphate synthase component II	90-100%	90-100%	90-100%	90-100%	90-100%	90-100%	90-100%
969712..970281	-	189	hepA	lp_1067	heptaprenyl diphosphate synthase component I	90-100%	90-100%	90-100%	90-100%	90-100%	90-100%	90-100%
970285..970776	-	163	-	lp_1068	extracellular protein	90-100%	90-100%	90-100%	90-100%	90-100%	90-100%	90-100%
970871..972781	-	636	ndh2	lp_1069	NADH dehydrogenase, membrane-anchored	90-100%	90-100%	90-100%	90-100%	90-100%	90-100%	90-100%
973064..973990	+	308	-	lp_1070	lipoprotein precursor, FMN-binding protein	90-100%	90-100%	90-100%	90-100%	90-100%	90-100%	90-100%
974249..975442	+	397	apbE1	lp_1072	thiamin biosynthesis lipoprotein ApbE	90-100%	90-100%	90-100%	90-100%	90-100%	90-100%	90-100%
975525..976370	+	281	-	lp_1073	ABC transporter ATP-binding protein	90-100%	90-100%	90-100%	90-100%	90-100%	90-100%	90-100%
976346..977233	+	295	-	lp_1074	ABC transporter ATP-binding protein	90-100%	90-100%	90-100%	90-100%	90-100%	90-100%	90-100%
977223..978023	+	266	-	lp_1075	ABC transporter permease	90-100%	90-100%	90-100%	90-100%	90-100%	90-100%	90-100%
978088..978876	+	262	truA	lp_1076	tRNA pseudouridine synthase A	90-100%	90-100%	90-100%	90-100%	90-100%	90-100%	90-100%
978985..979428	+	147	rplM	lp_1077	50S ribosomal protein L13	90-100%	90-100%	90-100%	90-100%	90-100%	90-100%	90-100%
979442..979834	+	130	rpsI	lp_1078	30S ribosomal protein S9	90-100%	90-100%	90-100%	90-100%	90-100%	90-100%	90-100%
980099..980968	-	289	-	lp_1079	fatty acid-binding protein, DegV family	90-100%	90-100%	90-100%	90-100%	90-100%	90-100%	90-100%
981385..982341	-	318	-	lp_1081	hypothetical protein	90-100%	90-100%	90-100%	90-100%	90-100%	90-100%	90-100%
982630..983718	+	362	-	lp_1082	malate / lactate dehydrogenase	90-100%	90-100%	90-100%	<59%	90-100%	90-100%	90-100%
984596..986608	+	670	tkt2	lp_1083	transketolase	90-100%	90-100%	90-100%	90-100%	90-100%	90-100%	90-100%
986628..987521	+	297	aroD1	lp_1084	shikimate 5-dehydrogenase	90-100%	90-100%	90-100%	90-100%	90-100%	90-100%	90-100%
987562..988557	+	331	aroA	lp_1085	phospho-2-dehydro-3-deoxyheptonate aldolase / chorismate mutase	90-100%	90-100%	90-100%	90-100%	90-100%	90-100%	90-100%
988567..989646	+	359	aroB	lp_1086	3-dehydroquinate synthase	90-100%	90-100%	90-100%	90-100%	90-100%	90-100%	90-100%
990078..991499	-	473	ttdP	lp_1087	tartrate transport protein	90-100%	90-100%	90-100%	60-89%	90-100%	90-100%	90-100%
991603..991929	-	108	-	lp_1088	hypothetical protein	90-100%	90-100%	90-100%	90-100%	90-100%	90-100%	90-100%
991993..992604	-	203	ttdB	lp_1089	L(+)-tartrate dehydratase, subunit B	90-100%	90-100%	90-100%	90-100%	90-100%	90-100%	90-100%
992601..993533	-	310	ttdA	lp_1090	L(+)-tartrate dehydratase, subunit A	90-100%	90-100%	90-100%	90-100%	90-100%	90-100%	90-100%
993790..994815	-	341	ttdR	lp_1092	transcription regulator tartrate operon, AraC family	90-100%	90-100%	90-100%	90-100%	90-100%	90-100%	90-100%
995052..995894	+	280	citG	lp_1093	2-(5''-triphosphoribosyl)-3'-dephosphocoenzyme-A synthase	90-100%	90-100%	90-100%	90-100%	90-100%	90-100%	90-100%
996225..996962	+	245	mtsC	lp_1095	manganese ABC transporter, ATP-binding protein	90-100%	90-100%	90-100%	90-100%	90-100%	90-100%	90-100%
996962..997834	+	290	mtsB	lp_1096	manganese ABC transporter, permease protein	90-100%	90-100%	90-100%	90-100%	90-100%	90-100%	90-100%
997831..998772	+	313	mtsA	lp_1097	manganese/zinc ABC transporter, substrate binding protein	90-100%	90-100%	90-100%	90-100%	90-100%	90-100%	90-100%
998884..999195	-	103	-	lp_1098	hypothetical protein	90-100%	90-100%	90-100%	90-100%	90-100%	90-100%	90-100%
999592..1000521	+	309	ldhL2	lp_1101	L-lactate dehydrogenase	90-100%	90-100%	90-100%	90-100%	90-100%	90-100%	90-100%
1000553..1001971	+	472	citP	lp_1102	citrate transport protein	90-100%	90-100%	90-100%	90-100%	90-100%	90-100%	90-100%
1002048..1003010	-	320	citR	lp_1103	citrate lyase regulator, SorC family	90-100%	90-100%	90-100%	90-100%	90-100%	90-100%	90-100%
1003206..1004366	+	386	mae	lp_1105	malic enzyme, NAD-dependent	90-100%	90-100%	90-100%	90-100%	90-100%	90-100%	90-100%
1004384..1005439	+	351	citC	lp_1106	[citrate (pro-3S)-lyase] ligase	90-100%	90-100%	90-100%	90-100%	90-100%	90-100%	90-100%
1005429..1005719	+	96	citD	lp_1107	citrate lyase, gamma chain, acyl carrier protein	90-100%	90-100%	90-100%	90-100%	90-100%	90-100%	90-100%
1005719..1006633	+	304	citE	lp_1108	citrate lyase, beta chain	90-100%	90-100%	90-100%	90-100%	90-100%	90-100%	90-100%
1006623..1008161	+	512	citF	lp_1109	citrate lyase, alpha chain	90-100%	90-100%	90-100%	90-100%	90-100%	90-100%	90-100%
1009356..1010738	+	460	fum	lp_1112	fumarate hydratase	90-100%	90-100%	90-100%	90-100%	90-100%	90-100%	90-100%
1010911..1012299	+	462	-	lp_1113	fumarate reductase flavoprotein subunit	90-100%	90-100%	90-100%	90-100%	90-100%	90-100%	90-100%
1012464..1013000	+	178	citX	lp_1114	apo-citrate lyase phosphoribosyl-dephospho-CoA transferase	90-100%	90-100%	90-100%	90-100%	90-100%	90-100%	90-100%
1012997..1013878	+	293	mleR2	lp_1115	malolactic regulator, LysR family	90-100%	90-100%	90-100%	90-100%	90-100%	90-100%	90-100%
1014055..1014957	-	300	mleR1	lp_1116	malolactic regulator, LysR family	90-100%	90-100%	90-100%	90-100%	90-100%	90-100%	90-100%
1015132..1016775	+	547	mleS	lp_1118	malolactic protein	90-100%	90-100%	90-100%	90-100%	90-100%	90-100%	90-100%
1016817..1017788	+	323	mleP2	lp_1119	malate transport protein	90-100%	90-100%	90-100%	90-100%	90-100%	90-100%	90-100%
1018290..1019717	+	475	-	lp_1120	amino acid transport protein	90-100%	90-100%	90-100%	90-100%	90-100%	90-100%	90-100%
1019838..1020419	+	193	-	lp_1121	membrane protein	90-100%	90-100%	90-100%	90-100%	90-100%	90-100%	90-100%
1020512..1020688	-	58	-	lp_1123	hypothetical protein	90-100%	90-100%	<59%	90-100%	90-100%	90-100%	90-100%
1020760..1023465	-	901	-	lp_1124	cell surface hydrolase, LPXTG-motif cell wall anchor	90-100%	90-100%	90-100%	90-100%	90-100%	90-100%	90-100%
1023890..1025329	+	479	cydA	lp_1125	cytochrome D ubiquinol oxidase, subunit I	90-100%	90-100%	90-100%	90-100%	90-100%	90-100%	90-100%
1025322..1026317	+	331	cydB	lp_1126	cytochrome D ubiquinol oxidase subunit II	90-100%	90-100%	90-100%	90-100%	90-100%	90-100%	90-100%
1026446..1028179	+	577	cydC	lp_1128	cytochrome D ABC transporter, ATP-binding and permease protein	90-100%	90-100%	90-100%	90-100%	90-100%	90-100%	90-100%
1028179..1029939	+	586	cydD	lp_1129	cytochrome D ABC transporter, ATP-binding and permease protein	90-100%	90-100%	90-100%	90-100%	90-100%	90-100%	90-100%
1031313..1032290	-	325	hepB2	lp_1134	heptaprenyl diphosphate synthase component II	90-100%	90-100%	90-100%	90-100%	90-100%	90-100%	90-100%
1032435..1033349	+	304	-	lp_1135	1,4-dihydroxy-2-naphthoate octaprenyltransferase	90-100%	90-100%	90-100%	90-100%	90-100%	90-100%	90-100%
1033562..1034536	-	324	-	lp_1136	oxidoreductase, NAD(P)-dependent	90-100%	90-100%	90-100%	90-100%	90-100%	90-100%	90-100%
1034984..1035625	+	213	acm1	lp_1138	cell wall hydrolase/muramidase	90-100%	90-100%	90-100%	90-100%	90-100%	90-100%	90-100%
1035676..1036263	+	195	xpt	lp_1139	xanthine phosphoribosyltransferase	90-100%	90-100%	90-100%	90-100%	90-100%	90-100%	90-100%
1036286..1036834	+	182	-	lp_1140	membrane protein	90-100%	90-100%	90-100%	90-100%	90-100%	90-100%	90-100%
1036947..1038116	+	389	purK2	lp_1141	phosphoribosylaminoimidazole carboxylase,ATPase subunit	90-100%	90-100%	90-100%	90-100%	90-100%	90-100%	90-100%
1038557..1040824	+	755	pcrA	lp_1144	ATP-dependent DNA helicase PcrA	90-100%	90-100%	90-100%	90-100%	90-100%	90-100%	90-100%
1040841..1042880	+	679	ligA	lp_1145	DNA ligase	90-100%	90-100%	90-100%	90-100%	90-100%	90-100%	90-100%
1042877..1044052	+	391	-	lp_1146	lipoprotein, pheromone precursor	90-100%	90-100%	90-100%	90-100%	90-100%	90-100%	90-100%
1044093..1044413	+	106	gatC	lp_1147	aspartyl/glutamyl-tRNA amidotransferase subunit C	90-100%	90-100%	90-100%	90-100%	90-100%	90-100%	90-100%
1044413..1045876	+	487	gatA	lp_1148	aspartyl/glutamyl-tRNA amidotransferase subunit A	90-100%	90-100%	90-100%	90-100%	90-100%	90-100%	90-100%
1045876..1047300	+	474	gatB	lp_1149	aspartyl/glutamyl-tRNA amidotransferase subunit B	90-100%	90-100%	90-100%	90-100%	90-100%	90-100%	90-100%
1047405..1048427	+	340	-	lp_1150	diacylglycerol kinase family protein	90-100%	90-100%	90-100%	90-100%	90-100%	90-100%	90-100%
1048761..1050134	+	457	rumA	lp_1151	23S rRNA methyltransferase, TrmA family	90-100%	90-100%	90-100%	90-100%	90-100%	90-100%	90-100%
1050591..1051166	+	191	-	lp_1153	TetR family transcriptional regulator	90-100%	90-100%	90-100%	90-100%	90-100%	90-100%	90-100%
1051433..1053772	+	779	-	lp_1154	cation transporting P-type ATPase	90-100%	90-100%	90-100%	90-100%	90-100%	90-100%	90-100%
1054013..1055329	+	438	pts13C	lp_1155	PTS system, cellobiose-specific EIIC component	90-100%	90-100%	90-100%	90-100%	90-100%	90-100%	90-100%
1055322..1056206	+	294	-	lp_1156	cell surface hydrolase	90-100%	90-100%	90-100%	90-100%	90-100%	90-100%	90-100%
1056331..1057209	+	292	-	lp_1157	RpiR family transcriptional regulator	90-100%	90-100%	90-100%	90-100%	90-100%	90-100%	90-100%
1057234..1058010	+	258	lys	lp_1158	lysozyme	90-100%	90-100%	90-100%	90-100%	90-100%	90-100%	90-100%
1058166..1058531	-	121	-	lp_1159	extracellular protein, membrane-bound	90-100%	90-100%	90-100%	90-100%	90-100%	90-100%	90-100%
1058875..1059075	+	66	cspP	lp_1160	cold shock protein CspP	90-100%	90-100%	90-100%	90-100%	90-100%	90-100%	90-100%
1059262..1060269	+	335	-	lp_1161	oxidoreductase, NAD-dependent	90-100%	90-100%	90-100%	90-100%	90-100%	90-100%	90-100%
1060282..1061616	+	444	rhe2	lp_1162	ATP-dependent RNA helicase	90-100%	90-100%	90-100%	90-100%	90-100%	90-100%	90-100%
1061899..1062339	-	146	-	lp_1163	nucleotide-binding protein, universal stress protein UspA family	90-100%	90-100%	90-100%	90-100%	90-100%	90-100%	90-100%
1062473..1063780	+	435	pts14C	lp_1164	PTS system, cellobiose-specific EIIC component	90-100%	90-100%	90-100%	90-100%	90-100%	90-100%	90-100%
1063773..1064639	+	288	-	lp_1165	cell surface hydrolase	90-100%	90-100%	90-100%	90-100%	90-100%	90-100%	90-100%
1064789..1064989	-	66	-	lp_1165a	hypothetical protein	90-100%	90-100%	<59%	<59%	<59%	90-100%	<59%
1065189..1065629	+	146	-	lp_1166	hypothetical protein	90-100%	90-100%	90-100%	90-100%	90-100%	90-100%	90-100%
1066063..1066626	+	187	-	lp_1168	hypothetical protein	90-100%	90-100%	90-100%	90-100%	90-100%	90-100%	90-100%
1066710..1068056	-	448	gdh	lp_1169	glutamate dehydrogenase	90-100%	90-100%	90-100%	90-100%	90-100%	90-100%	90-100%
1068324..1069499	+	391	pbpX1	lp_1171	serine-type D-Ala-D-Ala carboxypeptidase	90-100%	90-100%	90-100%	90-100%	90-100%	90-100%	90-100%
1069688..1070806	+	372	-	lp_1173	UDP-N-acetylglucosamine 2-epimerase	90-100%	90-100%	90-100%	90-100%	90-100%	90-100%	90-100%
1071192..1072112	+	306	-	lp_1174	ribonuclease BN family protein	90-100%	90-100%	90-100%	90-100%	90-100%	90-100%	90-100%
1072312..1073028	+	238	glpF4	lp_1175	glycerol uptake facilitator protein	90-100%	90-100%	90-100%	90-100%	90-100%	90-100%	90-100%
1073182..1074303	+	373	glf1	lp_1176	UDP-galactopyranose mutase	90-100%	<59%	<59%	<59%	90-100%	90-100%	60-89%	V3
1074307..1075299	+	330	cps1A	lp_1177	polysaccharide biosynthesis protein	90-100%	<59%	<59%	<59%	<59%	<59%	90-100%
1075304..1076365	+	353	cps1B	lp_1178	glycosyltransferase, family 1 (GT1)	90-100%	<59%	<59%	<59%	<59%	<59%	<59%
1076392..1077819	+	475	cps1C	lp_1179	oligosaccharide transporter (flippase)	90-100%	<59%	<59%	<59%	<59%	<59%	<59%
1077831..1078607	+	258	cps1D	lp_1180	glycosyltransferase	90-100%	<59%	<59%	<59%	<59%	<59%	<59%
1078600..1079604	+	334	cps1E	lp_1181	acyltransferase/acetyltransferase	90-100%	<59%	<59%	<59%	<59%	<59%	<59%
1079618..1080241	+	207	cps1F	lp_1182	polysaccharide biosynthesis protein, chain length regulator	90-100%	<59%	<59%	<59%	<59%	<59%	<59%
1080249..1081379	+	376	cps1G	lp_1183	glycosyltransferase, family 1 (GT1)	90-100%	<59%	<59%	<59%	<59%	<59%	<59%
1081380..1082306	+	308	cps1H	lp_1184	glycosyltransferase (rhamnosyltransferase),family 2 (GT2)	90-100%	<59%	<59%	<59%	<59%	<59%	<59%
1082317..1083483	+	388	cps1I	lp_1185	polysaccharide polymerase	90-100%	<59%	<59%	<59%	<59%	<59%	<59%
1083489..1084352	+	287	rfbA	lp_1186	glucose-1-phosphate thymidylyltransferase	90-100%	60-89%	60-89%	<59%	<59%	<59%	<59%
1084375..1085664	+	429	-	lp_1187	glycosylhydrolase	90-100%	<59%	<59%	<59%	<59%	<59%	<59%
1085724..1086305	+	193	rfbC	lp_1188	dTDP-4-dehydrorhamnose 3,5-epimerase	90-100%	90-100%	90-100%	<59%	<59%	<59%	90-100%
1086315..1087343	+	342	rfbB	lp_1189	dTDP-glucose 4,6-dehydratase	90-100%	90-100%	90-100%	<59%	60-89%	60-89%	90-100%
1087413..1088255	+	280	rfbD	lp_1190	dTDP-4-dehydrorhamnose reductase	90-100%	90-100%	90-100%	<59%	<59%	<59%	90-100%
1088344..1088556	-	70	-	lp_1191	transposase, fragment	90-100%	60-89%	<59%	60-89%	60-89%	60-89%	<59%
1088478..1088963	-	161	-	lp_1192	transposase, fragment	90-100%	60-89%	<59%	60-89%	60-89%	60-89%	<59%
1089006..1089233	-	75	-	lp_1193	transposase, fragment	90-100%	<59%	<59%	60-89%	<59%	<59%	<59%
1089230..1089577	-	115	-	lp_1194	transposase, fragment	90-100%	60-89%	<59%	60-89%	<59%	60-89%	<59%
1089676..1089903	-	75	-	lp_1195	transposase, fragment	90-100%	<59%	<59%	<59%	<59%	60-89%	<59%
1089966..1090553	-	195	-	lp_1196	integrase/recombinase	90-100%	<59%	90-100%	<59%	60-89%	60-89%	<59%
1090910..1091680	+	256	cps2A	lp_1197	polysaccharide biosynthesis protein, chain length regulator	90-100%	90-100%	60-89%	60-89%	90-100%	90-100%	90-100%
1091692..1092420	+	242	cps2B	lp_1198	polysaccharide biosynthesis protein,regulator	90-100%	90-100%	60-89%	60-89%	90-100%	90-100%	90-100%
1092407..1093180	+	257	cps2C	lp_1199	polysaccharide biosynthesis protein,phosphotyrosine-protein phosphatase	90-100%	90-100%	<59%	<59%	60-89%	90-100%	90-100%
1093198..1094145	+	315	cps2D	lp_1200	UDP N-acetyl glucosamine 4-epimerase, NAD dependent	90-100%	60-89%	60-89%	60-89%	90-100%	90-100%	60-89%
1094126..1094803	+	225	cps2E	lp_1201	priming glycosyltransferase, polyprenyl glycosylphosphotransferase	90-100%	60-89%	60-89%	60-89%	90-100%	90-100%	60-89%
1094804..1095898	+	364	cps2F	lp_1202	glycosyltransferase, family 1 (GT1)	90-100%	<59%	<59%	<59%	<59%	<59%	<59%
1095899..1096912	+	337	cps2G	lp_1203	polysaccharide biosynthesis protein	90-100%	<59%	<59%	<59%	<59%	<59%	<59%
1096950..1098089	+	379	cps2H	lp_1204	polysaccharide polymerase	90-100%	<59%	<59%	<59%	<59%	<59%	<59%
1098096..1099646	+	516	cps2I	lp_1205	oligosaccharide transporter (flippase)	90-100%	<59%	<59%	<59%	<59%	<59%	<59%
1099786..1100811	+	341	cps2J	lp_1206	glycosyltransferase, family 1 (GT1)	90-100%	<59%	<59%	<59%	<59%	<59%	<59%
1100936..1101136	+	66	cps2K	lp_1207	polysaccharide biosynthesis protein	90-100%	<59%	<59%	<59%	60-89%	60-89%	<59%
1102296..1102964	+	222	-	lp_1210	hypothetical protein	90-100%	<59%	<59%	<59%	<59%	<59%	<59%
1103001..1103834	+	277	-	lp_1211	hypothetical protein	90-100%	<59%	<59%	<59%	<59%	<59%	<59%
1104907..1105194	-	95	-	lp_1213	transposase, fragment	90-100%	90-100%	<59%	90-100%	<59%	90-100%	<59%
1105224..1105604	-	126	-	lp_1214	transposase, fragment	90-100%	90-100%	<59%	90-100%	<59%	90-100%	<59%
1106171..1107082	+	303	cps3A	lp_1215	glycosyltransferase, family 2 (GT2)	90-100%	<59%	<59%	<59%	60-89%	60-89%	<59%
1107165..1108097	+	310	cps3B	lp_1216	glycosyltransferase, family 2 (GT2)	90-100%	<59%	<59%	90-100%	60-89%	60-89%	<59%
1108610..1109743	+	377	glf2	lp_1219	UDP-galactopyranose mutase	90-100%	<59%	<59%	<59%	90-100%	90-100%	60-89%
1109759..1110892	+	377	cps3D	lp_1220	polysaccharide biosynthesis protein	90-100%	<59%	<59%	<59%	90-100%	90-100%	<59%
1110889..1111521	+	210	cps3E	lp_1221	polysaccharide biosynthesis protein	90-100%	<59%	<59%	<59%	90-100%	90-100%	<59%
1112726..1113835	+	369	cps3H	lp_1225	polysaccharide biosynthesis protein	90-100%	<59%	<59%	<59%	90-100%	90-100%	<59%
1113819..1114898	+	359	cps3I	lp_1226	O-acetyltransferase	90-100%	<59%	<59%	<59%	90-100%	90-100%	<59%
1115034..1115810	+	258	cps3J	lp_1227	glycosyltransferase	90-100%	<59%	<59%	<59%	90-100%	90-100%	<59%
1115935..1116681	-	248	-	lp_1228	AraC family transcriptional regulator	90-100%	<59%	<59%	<59%	90-100%	90-100%	<59%
1116988..1120020	+	1010	msa	lp_1229	mannose-specific adhesin, LPXTG-motif cell wall anchor	90-100%	<59%	60-89%	<59%	90-100%	60-89%	<59%
1120032..1120472	+	146	-	lp_1230	MarR family transcriptional regulator	90-100%	60-89%	90-100%	60-89%	90-100%	90-100%	60-89%
1120602..1122023	-	473	-	lp_1231	oligosaccharide transporter (flippase)	90-100%	<59%	90-100%	<59%	90-100%	90-100%	<59%
1122461..1123138	-	225	-	lp_1233	priming glycosyltransferase,undecaprenyl-phosphate beta-glucosephosphotransferase	90-100%	60-89%	90-100%	<59%	90-100%	90-100%	60-89%
1124006..1124311	+	101	-	lp_1234	hypothetical protein	90-100%	90-100%	90-100%	90-100%	90-100%	90-100%	90-100%
1124413..1124640	-	75	-	lp_1235	hypothetical protein	90-100%	90-100%	90-100%	90-100%	90-100%	90-100%	90-100%
1124670..1124882	-	70	-	lp_1236	hypothetical protein	90-100%	90-100%	90-100%	90-100%	90-100%	90-100%	90-100%
1124997..1125191	-	64	-	lp_1237	hypothetical protein	90-100%	90-100%	90-100%	90-100%	90-100%	90-100%	90-100%
1125227..1125775	-	182	-	lp_1238	hypothetical protein	90-100%	90-100%	90-100%	90-100%	90-100%	90-100%	90-100%
1126010..1126768	+	252	-	lp_1239	hypothetical protein	90-100%	90-100%	90-100%	90-100%	90-100%	90-100%	90-100%
1126801..1127604	+	267	recX	lp_1240	regulatory protein recX	90-100%	90-100%	90-100%	90-100%	90-100%	90-100%	90-100%
1127702..1128250	+	182	-	lp_1241	hypothetical protein	90-100%	90-100%	90-100%	90-100%	90-100%	90-100%	90-100%
1128464..1129195	-	243	-	lp_1242	extracellular protein, NlpC/P60 family,gamma-D-glutamate-meso-diaminopimelate muropeptidase	90-100%	90-100%	90-100%	90-100%	90-100%	90-100%	90-100%
1129371..1129748	+	125	-	lp_1243	Cro/CI family transcriptional regulator	90-100%	90-100%	90-100%	90-100%	90-100%	90-100%	90-100%
1129851..1130096	+	81	-	lp_1244	hypothetical protein	90-100%	90-100%	90-100%	90-100%	90-100%	90-100%	90-100%
1130223..1131149	-	308	hicD2	lp_1245	L-2-hydroxyisocaproate dehydrogenase	90-100%	90-100%	90-100%	90-100%	90-100%	90-100%	90-100%
1131313..1132506	+	397	-	lp_1247	transport protein	90-100%	90-100%	90-100%	90-100%	90-100%	90-100%	90-100%
1132559..1132957	+	132	tagD2	lp_1248	glycerol-3-phosphate cytidylyltransferase	90-100%	90-100%	90-100%	90-100%	90-100%	90-100%	90-100%
1133122..1134477	-	451	gntP	lp_1249	gluconate transport protein	90-100%	90-100%	90-100%	90-100%	90-100%	90-100%	90-100%
1134489..1136003	-	504	gntK	lp_1250	gluconokinase	90-100%	90-100%	90-100%	90-100%	90-100%	90-100%	90-100%
1136019..1136915	-	298	-	lp_1251	6-phosphogluconate dehydrogenase	90-100%	90-100%	90-100%	90-100%	90-100%	90-100%	90-100%
1137086..1138408	-	440	gshR2	lp_1253	glutathione reductase	90-100%	90-100%	90-100%	90-100%	90-100%	90-100%	90-100%
1138706..1140283	+	525	prfC	lp_1255	peptide chain release factor 3	90-100%	90-100%	90-100%	90-100%	90-100%	90-100%	90-100%
1140881..1142335	+	484	-	lp_1256	extracellular protein	90-100%	90-100%	90-100%	90-100%	90-100%	90-100%	90-100%
1142425..1143450	-	341	-	lp_1257	hypothetical protein	90-100%	90-100%	90-100%	90-100%	90-100%	90-100%	90-100%
1143591..1144472	+	293	-	lp_1258	LysR family transcriptional regulator	90-100%	90-100%	90-100%	90-100%	90-100%	90-100%	90-100%
1144701..1145546	+	281	-	lp_1259	anion exporter, TauE/SafE family	90-100%	90-100%	90-100%	90-100%	90-100%	90-100%	90-100%
1145546..1145926	+	126	-	lp_1260	membrane protein	90-100%	90-100%	90-100%	90-100%	90-100%	90-100%	90-100%
1146473..1148116	+	547	oppA	lp_1261	oligopeptide ABC transporter substrate binding protein	90-100%	90-100%	90-100%	90-100%	90-100%	90-100%	90-100%
1148274..1149203	+	309	oppB	lp_1262	oligopeptide ABC transporter permease	90-100%	90-100%	90-100%	90-100%	90-100%	90-100%	90-100%
1149207..1150241	+	344	oppC	lp_1263	oligopeptide ABC transporter permease	90-100%	90-100%	90-100%	90-100%	90-100%	90-100%	90-100%
1150257..1151336	+	359	oppD	lp_1264	oligopeptide ABC transporter ATP-binding protein	90-100%	90-100%	90-100%	90-100%	90-100%	90-100%	90-100%
1151343..1152308	+	321	oppF	lp_1265	oligopeptide ABC transporter ATP-binding protein	90-100%	90-100%	90-100%	90-100%	90-100%	90-100%	90-100%
1152847..1153236	+	129	-	lp_1267	MarR family transcriptional regulator	90-100%	90-100%	90-100%	90-100%	90-100%	90-100%	90-100%
1153430..1153981	+	183	-	lp_1268	integrase/recombinase	90-100%	90-100%	90-100%	90-100%	90-100%	90-100%	90-100%
1154096..1156315	-	739	clpE	lp_1269	ATP-dependent Clp protease, ATP-binding subunit ClpE	90-100%	90-100%	90-100%	90-100%	90-100%	90-100%	90-100%
1157146..1157412	+	88	ptsH	lp_1273	phosphocarrier protein Hpr	90-100%	90-100%	90-100%	90-100%	90-100%	90-100%	90-100%
1157412..1159142	+	576	ptsI	lp_1274	phosphoenolpyruvate-protein phosphotransferase	90-100%	90-100%	90-100%	90-100%	90-100%	90-100%	90-100%
1159680..1160858	+	392	-	lp_1275	1,2-diacylglycerol 3-glucosyltransferase	90-100%	90-100%	90-100%	90-100%	90-100%	90-100%	90-100%
1160935..1161957	+	340	-	lp_1276	glucosyl-diacylglycerol 6-beta-glucosyltransferase	90-100%	90-100%	90-100%	90-100%	90-100%	90-100%	90-100%
1161961..1163016	+	351	-	lp_1277	membrane protein	90-100%	90-100%	90-100%	90-100%	90-100%	90-100%	90-100%
1163080..1164318	+	412	dacA2	lp_1278	serine-type D-Ala-D-Ala carboxypeptidase	90-100%	90-100%	90-100%	90-100%	90-100%	90-100%	90-100%
1164479..1165666	-	395	araT1	lp_1280	aromatic amino acid specific aminotransferase	90-100%	90-100%	90-100%	90-100%	90-100%	90-100%	90-100%
1165858..1166094	+	78	-	lp_1281	hypothetical protein	90-100%	90-100%	90-100%	90-100%	90-100%	90-100%	90-100%
1166250..1168355	+	701	-	lp_1283	membrane sulfatase, alkaline phosphatase superfamily protein	90-100%	90-100%	90-100%	90-100%	90-100%	90-100%	90-100%
1175472..1176734	-	420	ISP1_2	lp_1288	transposase	90-100%	<59%	<59%	<59%	90-100%	<59%	<59%
1177143..1177685	-	180	-	lp_1289	purine/pyrimidine phosphoribosyltransferase	90-100%	90-100%	90-100%	90-100%	90-100%	90-100%	90-100%
1177688..1178761	-	357	-	lp_1290	purine/pyrimidine permease	90-100%	90-100%	90-100%	90-100%	90-100%	90-100%	90-100%
1178956..1179477	+	173	-	lp_1291	hypothetical protein	90-100%	90-100%	90-100%	90-100%	90-100%	90-100%	90-100%
1179669..1180187	-	172	-	lp_1292	GNAT family acetyltransferase	90-100%	90-100%	90-100%	90-100%	90-100%	90-100%	90-100%
1180302..1181138	-	278	-	lp_1293	metallo-phosphoesterase	90-100%	90-100%	90-100%	<59%	90-100%	90-100%	90-100%
1181977..1183302	-	441	mntH2	lp_1295	manganese transport protein MntH, Nramp superfamily	90-100%	90-100%	90-100%	90-100%	90-100%	90-100%	90-100%
1183274..1184248	-	324	hemH	lp_1296	ferrochelatase	90-100%	90-100%	90-100%	90-100%	90-100%	90-100%	90-100%
1184580..1185962	-	460	-	lp_1297	S-methylmethionine transport protein	90-100%	90-100%	90-100%	90-100%	90-100%	90-100%	90-100%
1186076..1187005	+	309	metH	lp_1298	homocysteine S-methyltransferase (cobalamin-dependent)	90-100%	90-100%	90-100%	90-100%	90-100%	90-100%	90-100%
1187426..1188922	+	498	tagE1	lp_1299	poly(glycerol-phosphate) alpha-glucosyltransferase	90-100%	90-100%	90-100%	90-100%	90-100%	90-100%	90-100%
1188998..1189717	-	239	-	lp_1300	membrane protein	90-100%	90-100%	90-100%	90-100%	90-100%	90-100%	90-100%
1189931..1191118	+	395	metK	lp_1301	methionine adenosyltransferase	90-100%	90-100%	90-100%	90-100%	90-100%	90-100%	90-100%
1191255..1192757	+	500	-	lp_1302	methionine transport protein	90-100%	90-100%	90-100%	90-100%	90-100%	90-100%	90-100%
1193274..1193816	-	180	-	lp_1303a	hypothetical protein	90-100%	<59%	60-89%	<59%	<59%	<59%	<59%
1203406..1205040	+	544	-	lp_1310	glycosyl transferase, group I	90-100%	90-100%	90-100%	90-100%	90-100%	90-100%	<59%
1205067..1206575	+	502	tagE2	lp_1311	poly(glycerol-phosphate) alpha-glucosyltransferase	90-100%	90-100%	90-100%	90-100%	90-100%	90-100%	90-100%
1206586..1208112	+	508	tagE3	lp_1312	poly(glycerol-phosphate) alpha-glucosyltransferase	90-100%	90-100%	90-100%	90-100%	90-100%	90-100%	90-100%
1208142..1208339	+	65	-	lp_1313	hypothetical protein	90-100%	90-100%	90-100%	90-100%	90-100%	90-100%	90-100%
1208435..1209028	-	197	-	lp_1314	methyltransferase, SAM-dependent	90-100%	90-100%	90-100%	90-100%	90-100%	90-100%	90-100%
1209032..1209682	-	216	-	lp_1315	membrane-associated phospholipid phosphatase	90-100%	90-100%	90-100%	90-100%	90-100%	90-100%	90-100%
1210178..1212604	+	808	leuS	lp_1316	leucine-tRNA synthetase	90-100%	90-100%	90-100%	90-100%	90-100%	90-100%	90-100%
1213128..1214798	+	556	-	lp_1317	polysaccharide export protein	90-100%	90-100%	90-100%	90-100%	90-100%	90-100%	90-100%
1214806..1215546	+	246	rsuA	lp_1319	ribosomal small subunit pseudouridine synthase A	90-100%	90-100%	90-100%	90-100%	90-100%	90-100%	90-100%
1215683..1216519	-	278	-	lp_1320	sugar kinase	90-100%	90-100%	90-100%	90-100%	90-100%	90-100%	90-100%
1216646..1218049	+	467	pepV	lp_1321	Xaa-His dipeptidase	90-100%	90-100%	90-100%	90-100%	90-100%	90-100%	90-100%
1218076..1218582	+	168	-	lp_1322	nucleotide-binding protein, universal stress protein UspA family	90-100%	90-100%	90-100%	90-100%	90-100%	90-100%	90-100%
1218924..1220024	+	366	ugpC	lp_1324	glycerol-3-phosphate ABC transporter ATP-binding protein	90-100%	90-100%	90-100%	90-100%	90-100%	90-100%	90-100%
1219999..1220964	+	321	ugpA	lp_1325	glycerol-3-phosphate ABC transporter permease	90-100%	90-100%	90-100%	90-100%	90-100%	90-100%	90-100%
1220976..1221806	+	276	ugpE	lp_1326	glycerol-3-phosphate ABC transporter permease	90-100%	90-100%	90-100%	90-100%	90-100%	90-100%	90-100%
1221803..1223155	+	450	ugpB	lp_1327	glycerol-3-phosphate ABC transporter, substrate binding protein	90-100%	90-100%	90-100%	90-100%	<59%	90-100%	90-100%
1223176..1223862	+	228	glpQ1	lp_1328	glycerophosphodiester phosphodiesterase	90-100%	90-100%	90-100%	<59%	90-100%	90-100%	90-100%
1224044..1224691	-	215	dgk2	lp_1329	deoxynucleoside kinase	90-100%	90-100%	90-100%	90-100%	90-100%	90-100%	90-100%
1224796..1225176	-	126	mscL	lp_1330	large conductance mechanosensitive channel	90-100%	90-100%	90-100%	90-100%	90-100%	90-100%	90-100%
1225680..1228631	-	983	-	lp_1332	membrane protein	90-100%	90-100%	90-100%	90-100%	90-100%	90-100%	<59%
1229029..1229196	-	55	-	lp_1333	hypothetical protein	90-100%	90-100%	90-100%	90-100%	90-100%	90-100%	90-100%
1229217..1229954	-	245	-	lp_1334	ABC transporter permease	90-100%	90-100%	90-100%	90-100%	90-100%	90-100%	90-100%
1229951..1230808	-	285	-	lp_1335	ABC transporter ATP-binding protein	90-100%	90-100%	90-100%	90-100%	90-100%	90-100%	90-100%
1230959..1231945	-	328	-	lp_1336	bifunctional protein: ABC transporter ATP-binding protein; transcription regulator, LytR family	90-100%	90-100%	90-100%	90-100%	90-100%	90-100%	90-100%
1232508..1233311	-	267	mrsA1	lp_1339	protein-methionine-sulfoxide reductase	90-100%	90-100%	90-100%	90-100%	90-100%	90-100%	90-100%
1233642..1234034	+	130	-	lp_1341	MerR family transcriptional regulator	90-100%	90-100%	90-100%	90-100%	90-100%	90-100%	90-100%
1234031..1234672	+	213	-	lp_1342	short-chain dehydrogenase/oxidoreductase,NAD(P)-dependent	90-100%	90-100%	90-100%	90-100%	90-100%	90-100%	90-100%
1234688..1235626	+	312	-	lp_1343	transport protein, EamA family	90-100%	90-100%	90-100%	90-100%	90-100%	90-100%	90-100%
1236562..1237644	+	360	asd1	lp_1346	aspartate-semialdehyde dehydrogenase	90-100%	<59%	<59%	<59%	<59%	<59%	<59%
1237834..1238700	+	288	-	lp_1347	hypothetical protein	90-100%	<59%	<59%	<59%	<59%	<59%	<59%
1238702..1239100	+	132	-	lp_1348	hypothetical protein	90-100%	<59%	<59%	<59%	<59%	<59%	<59%
1239256..1240371	+	371	-	lp_1350	NADH:flavin oxidoreductase	90-100%	<59%	<59%	<59%	<59%	<59%	<59%
1240397..1241248	+	283	-	lp_1351	thioredoxin-fold protein, DsbA family,FrnE-like subfamily	90-100%	<59%	<59%	<59%	<59%	<59%	<59%
1241319..1241684	-	121	-	lp_1352	MarR family transcriptional regulator	90-100%	<59%	<59%	<59%	<59%	<59%	<59%
1242052..1242873	+	273	-	lp_1353	hydrolase, HAD superfamily, Cof family	90-100%	90-100%	90-100%	90-100%	90-100%	90-100%	90-100%
1243003..1243611	+	202	-	lp_1354	hypothetical protein	90-100%	90-100%	90-100%	90-100%	90-100%	90-100%	90-100%
1243751..1243927	+	58	pltA	lp_1354a	peptide pheromone precursor	90-100%	<59%	90-100%	90-100%	90-100%	<59%	<59%
1243900..1245162	+	420	pltK	lp_1355	two-component system histidine protein kinase; sensor protein	90-100%	90-100%	90-100%	90-100%	90-100%	90-100%	90-100%
1245168..1245935	+	255	pltR	lp_1356	two-component system response regulator	90-100%	90-100%	90-100%	90-100%	90-100%	90-100%	90-100%
1246103..1246441	+	112	-	lp_1357	extracellular protein, membrane-anchored	90-100%	90-100%	90-100%	90-100%	90-100%	90-100%	90-100%
1246652..1247023	+	123	-	lp_1358	membrane protein	90-100%	90-100%	90-100%	90-100%	90-100%	90-100%	90-100%
1247062..1247727	-	221	-	lp_1359	membrane-bound protease, CAAX family	90-100%	90-100%	90-100%	90-100%	90-100%	90-100%	90-100%
1248420..1248899	-	159	-	lp_1360	MarR family transcriptional regulator	90-100%	90-100%	90-100%	90-100%	90-100%	90-100%	90-100%
1249013..1249525	-	170	-	lp_1362	hypothetical protein	90-100%	90-100%	90-100%	90-100%	90-100%	90-100%	90-100%
1249640..1249927	+	95	-	lp_1363	hypothetical protein	90-100%	90-100%	90-100%	90-100%	90-100%	90-100%	90-100%
1249989..1252259	+	756	uvrA2	lp_1364	excinuclease ABC subunit A	90-100%	90-100%	90-100%	90-100%	90-100%	90-100%	90-100%
1253108..1253533	-	141	-	lp_1369	lipoprotein	90-100%	90-100%	90-100%	90-100%	90-100%	90-100%	90-100%
1253546..1253665	-	39	-	lp_1370	hypothetical protein	90-100%	90-100%	<59%	90-100%	90-100%	90-100%	90-100%
1253698..1254768	-	356	-	lp_1371	extracellular protein, membrane-anchored	90-100%	90-100%	90-100%	90-100%	90-100%	90-100%	90-100%
1254823..1255338	+	171	gtcA1	lp_1372	teichoic acid glycosylation protein	90-100%	90-100%	90-100%	90-100%	90-100%	90-100%	90-100%
1255438..1255797	-	119	-	lp_1373	membrane protein	90-100%	90-100%	90-100%	90-100%	90-100%	90-100%	90-100%
1255870..1257726	-	618	-	lp_1374	bifunctional protein: homocysteine methyltransferase (cobalamin-dependent); methylenetetrahydrofolate reductase	90-100%	90-100%	90-100%	90-100%	90-100%	90-100%	90-100%
1257740..1260046	-	768	metE	lp_1375	homocysteine S-methyltransferase (cobalamin-independent)	90-100%	90-100%	90-100%	90-100%	90-100%	90-100%	90-100%
1260935..1262572	+	545	-	lp_1377	hypothetical protein	90-100%	90-100%	90-100%	90-100%	90-100%	90-100%	90-100%
1262550..1263725	+	391	cysD	lp_1378	sulfate adenylyltransferase	90-100%	90-100%	90-100%	90-100%	90-100%	90-100%	90-100%
1263728..1264351	+	207	cysC	lp_1379	adenylylsulfate kinase	90-100%	90-100%	90-100%	<59%	90-100%	90-100%	90-100%
1264320..1265297	+	325	-	lp_1380	phosphoesterase, DHH family	90-100%	90-100%	90-100%	<59%	90-100%	90-100%	90-100%
1265519..1267258	+	579	astA	lp_1381	arylsulfate sulfotransferase	90-100%	90-100%	90-100%	90-100%	90-100%	90-100%	90-100%
1267764..1269539	+	591	-	lp_1385	sodium/sulfate symport protein	90-100%	90-100%	90-100%	90-100%	90-100%	90-100%	90-100%
1269815..1271206	+	463	-	lp_1386	Na+ driven multidrug efflux protein, MATE family	90-100%	90-100%	90-100%	90-100%	90-100%	90-100%	90-100%
1271333..1271578	+	81	-	lp_1388	hypothetical protein	90-100%	90-100%	90-100%	90-100%	90-100%	90-100%	90-100%
1271967..1272413	+	148	-	lp_1390	GNAT family acetyltransferase	90-100%	90-100%	90-100%	90-100%	90-100%	90-100%	90-100%
1272685..1274373	+	562	argS	lp_1391	arginine-tRNA synthetase	90-100%	90-100%	90-100%	90-100%	90-100%	90-100%	90-100%
1274579..1275055	-	158	-	lp_1392	hypothetical protein	90-100%	90-100%	90-100%	90-100%	90-100%	90-100%	90-100%
1275325..1277319	+	664	-	lp_1393	ABC transporter ATP-binding protein/permease	90-100%	90-100%	90-100%	90-100%	90-100%	90-100%	90-100%
1278794..1281349	+	851	-	lp_1396	LuxR family transcriptional regulator	90-100%	90-100%	90-100%	90-100%	90-100%	90-100%	90-100%
1281562..1282032	-	156	-	lp_1397	hypothetical protein	90-100%	90-100%	90-100%	90-100%	90-100%	90-100%	90-100%
1282316..1282654	+	112	pts15A	lp_1398	PTS system, beta-glucosides-specific EIIA component	90-100%	90-100%	90-100%	90-100%	90-100%	90-100%	90-100%
1282651..1282950	+	99	pts15B	lp_1399	PTS system, beta-glucosides-specific EIIB component	90-100%	90-100%	90-100%	90-100%	90-100%	90-100%	90-100%
1282984..1284339	+	451	pts15C	lp_1400	PTS system, beta-glucosides-specific EIIC component	90-100%	90-100%	90-100%	90-100%	90-100%	90-100%	90-100%
1284342..1285814	+	490	pbg3	lp_1401	6-phospho-beta-glucosidase	90-100%	90-100%	90-100%	90-100%	90-100%	90-100%	90-100%
1285826..1287010	-	394	-	lp_1402	transport protein, major facilitator subfamily (MFS)	90-100%	90-100%	90-100%	90-100%	90-100%	90-100%	90-100%
1287010..1287621	-	203	-	lp_1403	cell surface protein, ErfK family	90-100%	90-100%	90-100%	90-100%	90-100%	90-100%	90-100%
1287891..1288133	-	80	dltC2	lp_1406	D-alanine-poly(phosphoribitol) ligase, subunit 2	90-100%	90-100%	90-100%	90-100%	90-100%	90-100%	90-100%
1288236..1289687	-	483	-	lp_1407	aminotransferase (PLP-dependent) with N-terminal regulator domain, GntR family	90-100%	90-100%	90-100%	90-100%	90-100%	90-100%	90-100%
1289921..1290529	+	202	-	lp_1409	amino acid efflux protein	90-100%	90-100%	90-100%	90-100%	90-100%	90-100%	90-100%
1290595..1291716	+	373	arcT	lp_1410	aminotransferase (PLP-dependent)	90-100%	90-100%	90-100%	90-100%	90-100%	90-100%	90-100%
1291894..1292355	+	153	argR1	lp_1411	arginine catabolic regulator	90-100%	90-100%	90-100%	90-100%	90-100%	90-100%	90-100%
1292433..1292555	+	40	-	lp_1412	hypothetical protein	90-100%	90-100%	90-100%	90-100%	90-100%	90-100%	90-100%
1292849..1294978	+	709	pbp2A	lp_1413	transpeptidase-transglycosylase (penicillin binding protein 2A)	90-100%	90-100%	90-100%	90-100%	90-100%	90-100%	90-100%
1295069..1295413	+	114	-	lp_1415	hypothetical protein	90-100%	90-100%	90-100%	90-100%	90-100%	90-100%	90-100%
1295483..1296703	+	406	-	lp_1416	phosphoesterase	90-100%	90-100%	90-100%	90-100%	90-100%	90-100%	90-100%
1296693..1299170	+	825	-	lp_1417	membrane protein	90-100%	90-100%	90-100%	90-100%	90-100%	90-100%	90-100%
1299181..1300161	+	326	-	lp_1418	metal-dependent phosphohydrolase, HD family	90-100%	90-100%	90-100%	90-100%	90-100%	90-100%	90-100%
1300478..1301716	+	412	-	lp_1419	hypothetical protein	90-100%	90-100%	90-100%	90-100%	90-100%	90-100%	90-100%
1301807..1302778	-	323	-	lp_1420	carboxyterminal processing proteinase, S41 family, membrane-anchored	90-100%	90-100%	90-100%	90-100%	90-100%	90-100%	90-100%
1302964..1303911	-	315	-	lp_1422	LysR family transcriptional regulator	90-100%	90-100%	90-100%	90-100%	90-100%	90-100%	90-100%
1304255..1304869	+	204	-	lp_1424	NADPH-dependent FMN reductase family protein	90-100%	90-100%	90-100%	90-100%	<59%	90-100%	90-100%
1304872..1307310	+	812	-	lp_1425	fumarate reductase/succinate dehydrogenase,FAD-binding flavoprotein; NADPH-dependent FMN reductase	90-100%	90-100%	90-100%	90-100%	<59%	90-100%	90-100%
1307398..1307958	+	186	-	lp_1426	hypothetical protein	90-100%	90-100%	90-100%	90-100%	90-100%	90-100%	90-100%
1308029..1308469	-	146	-	lp_1427	nucleoside 2-deoxyribosyltransferase	90-100%	90-100%	90-100%	90-100%	90-100%	90-100%	90-100%
1309330..1310325	+	331	-	lp_1430	family 2 glycosyltransferase	90-100%	90-100%	90-100%	90-100%	90-100%	90-100%	90-100%
1310322..1312358	+	678	-	lp_1431	membrane protein	90-100%	90-100%	90-100%	90-100%	90-100%	90-100%	90-100%
1312478..1312891	+	137	-	lp_1433	phosphohydrolase, MutT/NudX family	90-100%	90-100%	<59%	90-100%	90-100%	90-100%	60-89%
1312973..1315522	-	849	-	lp_1435	membrane protein	90-100%	90-100%	90-100%	90-100%	90-100%	90-100%	90-100%
1316023..1316442	+	139	ribB	lp_1436	riboflavin synthase, alpha chain	90-100%	<59%	<59%	<59%	<59%	<59%	<59%
1316444..1317658	+	404	ribA	lp_1437	3,4-dihydroxy-2-butanone 4-phosphate synthase /GTP cyclohydrolase II	90-100%	90-100%	90-100%	90-100%	90-100%	90-100%	90-100%
1317655..1318134	+	159	ribH	lp_1438	riboflavin synthase, beta chain	90-100%	90-100%	90-100%	90-100%	90-100%	90-100%	90-100%
1318165..1318725	-	186	-	lp_1439	nucleotidyltransferase superfamily protein	90-100%	90-100%	90-100%	90-100%	90-100%	90-100%	90-100%
1318902..1319465	-	187	-	lp_1440	hypothetical protein	90-100%	90-100%	90-100%	90-100%	90-100%	90-100%	90-100%
1319554..1320195	+	213	-	lp_1442	Crp/FNR family transcriptional regulator	90-100%	90-100%	90-100%	90-100%	90-100%	90-100%	90-100%
1320330..1320956	-	208	-	lp_1443	TetR family transcriptional regulator	90-100%	90-100%	90-100%	90-100%	90-100%	90-100%	90-100%
1321110..1322426	+	438	npr1	lp_1445	NADH peroxidase	90-100%	90-100%	90-100%	90-100%	90-100%	90-100%	90-100%
1322728..1326006	-	1092	-	lp_1446	cell surface protein, CscB family	90-100%	90-100%	90-100%	90-100%	90-100%	90-100%	90-100%
1326012..1326383	-	123	-	lp_1447	cell surface protein precursor, CscD family,LPXTG-motif cell wall anchor	90-100%	90-100%	90-100%	90-100%	90-100%	90-100%	90-100%
1326443..1327489	-	348	-	lp_1448	cell surface protein precursor	90-100%	90-100%	90-100%	90-100%	90-100%	90-100%	90-100%
1327499..1328179	-	226	-	lp_1449	cell surface protein, CscB family	90-100%	90-100%	90-100%	90-100%	90-100%	90-100%	90-100%
1328198..1328902	-	234	-	lp_1450	cell surface protein, CscB family	90-100%	90-100%	90-100%	90-100%	90-100%	90-100%	90-100%
1329376..1330272	-	298	prtM1	lp_1452	peptidyl-prolyl isomerase	90-100%	90-100%	90-100%	90-100%	90-100%	90-100%	90-100%
1330505..1330846	-	113	-	lp_1453	extracellular protein, membrane-anchored	90-100%	90-100%	90-100%	90-100%	90-100%	90-100%	90-100%
1330857..1331309	-	150	-	lp_1454	nucleotide-binding protein, histidine triad family	90-100%	90-100%	90-100%	90-100%	90-100%	90-100%	90-100%
1331509..1332246	+	245	-	lp_1455	ABC transporter ATP-binding protein	90-100%	90-100%	90-100%	90-100%	90-100%	90-100%	90-100%
1332239..1333444	+	401	-	lp_1456	ABC transporter permease	90-100%	90-100%	90-100%	90-100%	90-100%	90-100%	90-100%
1333563..1334348	+	261	-	lp_1457	aminoglycoside 3'-phosphotransferase	90-100%	90-100%	90-100%	90-100%	90-100%	90-100%	90-100%
1334434..1335078	+	214	trmB	lp_1458	tRNA (m(7)G46) methyltransferase	90-100%	90-100%	90-100%	90-100%	90-100%	90-100%	90-100%
1335222..1335545	-	107	-	lp_1459	extracellular protein, membrane-anchored	90-100%	90-100%	90-100%	90-100%	90-100%	90-100%	90-100%
1335714..1336355	+	213	-	lp_1460	tRNA binding domain-containing protein	90-100%	90-100%	90-100%	90-100%	90-100%	90-100%	90-100%
1336388..1339378	+	996	ftsK1	lp_1461	FtsK/SpoIIIE family protein	90-100%	90-100%	60-89%	90-100%	90-100%	90-100%	60-89%
1339441..1340751	+	436	murC	lp_1462	UDP-N-acetylmuramate-alanine ligase	90-100%	90-100%	90-100%	90-100%	90-100%	90-100%	90-100%
1340807..1342069	-	420	ISP1_3	lp_1463	transposase	90-100%	<59%	<59%	<59%	90-100%	<59%	<59%
1342474..1342638	-	54	-	lp_1465	hypothetical protein	90-100%	90-100%	60-89%	90-100%	90-100%	90-100%	90-100%
1342655..1344643	-	662	feoB	lp_1466	ferrous iron transport protein B	90-100%	90-100%	90-100%	90-100%	90-100%	90-100%	90-100%
1344645..1344869	-	74	feoA	lp_1467	ferrous iron transport protein A	90-100%	90-100%	90-100%	90-100%	90-100%	90-100%	90-100%
1345125..1345922	+	265	sufC	lp_1468	ABC transporter, ATP-binding protein,iron-sulfur cluster assembly ATPase protein SufC	90-100%	90-100%	90-100%	90-100%	90-100%	90-100%	90-100%
1345935..1347236	+	433	sufD	lp_1469	ABC transporter, iron-sulfur cluster assembly protein SufD	90-100%	90-100%	90-100%	90-100%	90-100%	90-100%	90-100%
1347220..1348458	+	412	sufS	lp_1470	cysteine desulfurase	90-100%	90-100%	90-100%	90-100%	90-100%	90-100%	90-100%
1348445..1348912	+	155	sufU	lp_1471	NifU family SUF system FeS assembly protein	90-100%	90-100%	90-100%	90-100%	90-100%	90-100%	90-100%
1348909..1350315	+	468	sufB	lp_1472	ABC transporter component, iron-sulfur cluster assembly protein SufB, iron regulated	90-100%	90-100%	90-100%	90-100%	90-100%	90-100%	90-100%
1350332..1351402	+	356	fecB	lp_1473	iron chelatin ABC transporter, substrate binding protein	90-100%	<59%	90-100%	<59%	<59%	<59%	90-100%
1351519..1352289	-	256	fecE	lp_1475	iron chelatin ABC transporter, ATP-binding protein	90-100%	<59%	90-100%	<59%	<59%	<59%	90-100%
1352286..1353287	-	333	fecD	lp_1476	iron chelatin ABC transporter, permease protein	90-100%	<59%	90-100%	<59%	<59%	<59%	90-100%
1353291..1353746	-	151	-	lp_1477	flavodoxin	90-100%	<59%	90-100%	<59%	<59%	<59%	90-100%
1354145..1354546	+	133	moaE	lp_1478	molybdopterin converting factor, large subunit	90-100%	<59%	90-100%	<59%	<59%	<59%	90-100%
1354549..1354794	+	81	moaD	lp_1479	molybdopterin converting factor, small subunit	90-100%	<59%	90-100%	<59%	<59%	<59%	90-100%
1354838..1355836	+	332	moaA	lp_1480	molybdopterin precursor synthase MoaA	90-100%	<59%	90-100%	<59%	<59%	<59%	90-100%
1355841..1357031	+	396	narK	lp_1481	nitrite extrusion protein	90-100%	<59%	90-100%	<59%	<59%	<59%	90-100%
1357135..1357473	+	112	-	lp_1482	FeS assembly SUF system protein	90-100%	60-89%	90-100%	60-89%	60-89%	60-89%	90-100%
1357503..1358381	+	292	-	lp_1483	Xre family transcriptional regulator	90-100%	60-89%	90-100%	60-89%	60-89%	60-89%	90-100%
1358582..1359481	-	299	-	lp_1484	hypothetical protein	90-100%	<59%	90-100%	<59%	<59%	<59%	90-100%
1359496..1360476	-	326	-	lp_1485	hypothetical protein	90-100%	<59%	90-100%	<59%	<59%	<59%	90-100%
1360486..1360794	-	102	-	lp_1486	hypothetical protein	90-100%	<59%	90-100%	<59%	<59%	<59%	90-100%
1361112..1361765	-	217	rrp4	lp_1487	two-component system response regulator, LuxR family	90-100%	<59%	90-100%	<59%	<59%	<59%	90-100%
1361798..1362829	-	343	hpk4	lp_1488	two-component system histidine protein kinase; sensor protein	90-100%	<59%	90-100%	<59%	<59%	<59%	90-100%
1362853..1363290	-	145	-	lp_1489	hypothetical protein	90-100%	<59%	90-100%	<59%	<59%	<59%	90-100%
1363383..1363643	-	86	-	lp_1490	hypothetical protein	90-100%	<59%	90-100%	<59%	<59%	<59%	90-100%
1363633..1364202	-	189	mobA	lp_1491	molybdopterin-guanine dinucleotide biosynthesis protein MobA	90-100%	<59%	90-100%	<59%	<59%	<59%	90-100%
1364219..1364710	-	163	moaC	lp_1492	molybdopterin precursor synthase MoaC	90-100%	<59%	90-100%	<59%	<59%	<59%	90-100%
1364703..1365200	-	165	mobB	lp_1493	molybdopterin-guanine dinucleotide biosynthesis protein MobB	90-100%	<59%	90-100%	<59%	<59%	<59%	90-100%
1365179..1366393	-	404	moeA	lp_1494	molybdopterin biosynthesis protein MoeA	90-100%	<59%	90-100%	<59%	<59%	<59%	90-100%
1366414..1366881	-	155	moaB	lp_1495	molybdopterin biosynthesis protein MoaB	90-100%	60-89%	90-100%	60-89%	<59%	<59%	90-100%
1366878..1367912	-	344	moeB	lp_1496	molybdopterin biosynthesis protein MoeB	90-100%	<59%	90-100%	<59%	<59%	<59%	90-100%
1368150..1371821	+	1223	narG	lp_1497	nitrate reductase subunit alpha	90-100%	<59%	90-100%	<59%	<59%	<59%	90-100%
1371811..1373370	+	519	narH	lp_1498	nitrate reductase subunit beta	90-100%	<59%	90-100%	<59%	<59%	<59%	90-100%
1373363..1373935	+	190	narJ	lp_1499	nitrate reductase subunit delta	90-100%	<59%	90-100%	<59%	<59%	<59%	90-100%
1373932..1374621	+	229	narI	lp_1500	nitrate reductase subunit gamma	90-100%	<59%	90-100%	<59%	<59%	<59%	90-100%
1374888..1375853	+	321	-	lp_1502	hypothetical protein	90-100%	<59%	90-100%	<59%	<59%	<59%	90-100%
1375850..1376278	+	142	-	lp_1503	hypothetical protein	90-100%	<59%	90-100%	<59%	<59%	<59%	90-100%
1376470..1377039	+	189	-	lp_1505	membrane protein	90-100%	<59%	90-100%	<59%	<59%	<59%	90-100%
1377057..1377263	+	68	-	lp_1506	Cro/CI family transcriptional regulator	90-100%	<59%	90-100%	<59%	<59%	<59%	90-100%
1377519..1378235	+	238	-	lp_1507	membrane protein	90-100%	90-100%	90-100%	90-100%	90-100%	90-100%	90-100%
1378498..1381146	+	882	polA	lp_1508	DNA-directed DNA polymerase I	90-100%	90-100%	90-100%	90-100%	90-100%	90-100%	90-100%
1381158..1381982	+	274	fpg	lp_1509	formamidopyrimidine-DNA glycosylase	90-100%	90-100%	90-100%	90-100%	90-100%	90-100%	90-100%
1381992..1382585	+	197	coaE	lp_1510	dephospho-CoA kinase	90-100%	90-100%	90-100%	90-100%	90-100%	90-100%	90-100%
1382627..1383142	+	171	nrdR	lp_1511	transcription regulator NrdR, ATP cone family	90-100%	90-100%	90-100%	90-100%	90-100%	90-100%	90-100%
1383164..1384564	+	466	dnaB	lp_1512	replication initiation and membrane attachment protein DnaB	90-100%	90-100%	90-100%	90-100%	90-100%	90-100%	90-100%
1384568..1385503	+	311	dnaI	lp_1513	primosomal protein DnaI	90-100%	90-100%	90-100%	90-100%	90-100%	90-100%	90-100%
1385836..1387800	+	654	thrS	lp_1514	threonyl-tRNA synthetase	90-100%	90-100%	90-100%	90-100%	90-100%	90-100%	90-100%
1388022..1388543	+	173	infC	lp_1515	translation initiation factor IF-3	90-100%	90-100%	90-100%	90-100%	90-100%	90-100%	90-100%
1388565..1388759	+	64	rpmI	lp_1516	50S ribosomal protein L35	90-100%	90-100%	90-100%	90-100%	90-100%	90-100%	90-100%
1388796..1389152	+	118	rplT	lp_1517	50S ribosomal protein L20	90-100%	90-100%	90-100%	90-100%	90-100%	90-100%	90-100%
1389396..1389707	+	103	-	lp_1518	hypothetical protein	90-100%	90-100%	90-100%	90-100%	90-100%	90-100%	90-100%
1389879..1391141	-	420	-	lp_1519	AAA ATPase	90-100%	90-100%	90-100%	90-100%	90-100%	90-100%	90-100%
1391551..1392582	-	343	-	lp_1521	alcohol dehydrogenase	90-100%	90-100%	90-100%	90-100%	<59%	90-100%	90-100%
1392747..1393094	+	115	-	lp_1522	MarR family transcriptional regulator	90-100%	90-100%	90-100%	90-100%	90-100%	90-100%	90-100%
1393470..1394216	+	248	racD	lp_1523	aspartate racemase	90-100%	90-100%	90-100%	90-100%	90-100%	90-100%	90-100%
1394441..1395754	-	437	ica1	lp_1524	family 2 glycosyltransferase	90-100%	90-100%	90-100%	90-100%	90-100%	90-100%	90-100%
1395758..1396240	-	160	-	lp_1525	membrane protein	90-100%	90-100%	90-100%	90-100%	90-100%	90-100%	90-100%
1396933..1397463	+	176	-	lp_1527	HAD-superfamily hydrolase	90-100%	90-100%	90-100%	90-100%	90-100%	90-100%	90-100%
1397460..1398596	+	378	-	lp_1528	ribosome biogenesis GTPase, YqeH family	90-100%	90-100%	90-100%	90-100%	90-100%	90-100%	90-100%
1398667..1398981	+	104	-	lp_1529	RNA binding protein, YhbY family	90-100%	90-100%	90-100%	90-100%	90-100%	90-100%	90-100%
1398994..1399629	+	211	nadD	lp_1530	nicotinate-nucleotide adenylyltransferase	90-100%	90-100%	90-100%	90-100%	90-100%	90-100%	90-100%
1399613..1400230	+	205	-	lp_1531	HAD-superfamily hydrolase	90-100%	90-100%	90-100%	90-100%	90-100%	90-100%	90-100%
1400248..1400604	+	118	-	lp_1532	hypothetical protein	90-100%	90-100%	90-100%	90-100%	90-100%	90-100%	90-100%
1400601..1401335	+	244	-	lp_1533	methyltransferase	90-100%	90-100%	90-100%	90-100%	90-100%	90-100%	90-100%
1401350..1402501	+	383	-	lp_1534	hypothetical protein	90-100%	90-100%	90-100%	90-100%	90-100%	90-100%	90-100%
1402626..1403180	+	184	-	lp_1535	hypothetical protein	90-100%	90-100%	90-100%	90-100%	90-100%	90-100%	90-100%
1403240..1403419	+	59	rpmF	lp_1535a	50S ribosomal protein L32	90-100%	60-89%	90-100%	90-100%	90-100%	<59%	<59%
1403578..1404840	-	420	ISP1_4	lp_1537	transposase	90-100%	<59%	<59%	<59%	90-100%	<59%	<59%
1405151..1405735	+	194	-	lp_1539	lipoprotein	90-100%	90-100%	90-100%	90-100%	90-100%	90-100%	90-100%
1405850..1406812	-	320	czcD	lp_1540	cobalt-zinc-cadmium cation transport protein	90-100%	90-100%	90-100%	90-100%	90-100%	90-100%	90-100%
1407207..1408643	+	478	gnd2	lp_1541	phosphogluconate dehydrogenase (decarboxylating)	90-100%	90-100%	90-100%	90-100%	90-100%	90-100%	90-100%
1408812..1410188	+	458	rarA	lp_1543	recombination factor protein RarA; ATPase, AAA family	90-100%	90-100%	90-100%	90-100%	90-100%	90-100%	90-100%
1410351..1411037	+	228	rrp5	lp_1544	two-component system response regulator	90-100%	90-100%	90-100%	90-100%	90-100%	90-100%	90-100%
1411037..1412680	+	547	hpk5	lp_1545	two-component system histidine protein kinase; sensor protein	90-100%	90-100%	90-100%	90-100%	90-100%	90-100%	90-100%
1413051..1414019	+	322	-	lp_1546	1,4-dihydroxy-2-naphthoate octaprenyltransferase, UbiA family	90-100%	90-100%	90-100%	90-100%	90-100%	90-100%	90-100%
1414154..1417339	-	1061	sbcC	lp_1548	exonuclease SbcC	90-100%	90-100%	90-100%	90-100%	90-100%	90-100%	90-100%
1417342..1418523	-	393	sbcD	lp_1549	exonuclease SbcD	90-100%	90-100%	90-100%	90-100%	90-100%	90-100%	90-100%
1418894..1419472	+	192	-	lp_1552	membrane protein	90-100%	90-100%	90-100%	90-100%	90-100%	90-100%	90-100%
1419620..1420543	-	307	yidC1	lp_1553	preprotein translocase, YidC subunit	90-100%	90-100%	90-100%	90-100%	90-100%	90-100%	90-100%
1420607..1420879	-	90	-	lp_1554	acylphosphatase	90-100%	90-100%	90-100%	90-100%	90-100%	90-100%	90-100%
1421127..1421894	+	255	-	lp_1555	SpoU family rRNA methyltransferase	90-100%	90-100%	90-100%	90-100%	90-100%	90-100%	90-100%
1421995..1422504	+	169	-	lp_1556	metal-dependent phosphohydrolase, HD family	90-100%	90-100%	90-100%	90-100%	90-100%	90-100%	90-100%
1422527..1422886	+	119	-	lp_1557	MarR family transcriptional regulator	90-100%	90-100%	90-100%	90-100%	90-100%	90-100%	90-100%
1423214..1424260	+	348	pheS	lp_1558	phenylalanyl-tRNA synthetase subunit alpha	90-100%	90-100%	90-100%	90-100%	90-100%	90-100%	90-100%
1424269..1426686	+	805	pheT	lp_1559	phenylalanyl-tRNA synthetase subunit beta	90-100%	90-100%	90-100%	90-100%	90-100%	90-100%	90-100%
1426833..1428038	+	401	-	lp_1561	aminodeoxychorismate lyase	90-100%	90-100%	90-100%	90-100%	90-100%	90-100%	90-100%
1428057..1428686	+	209	udk	lp_1562	uridine kinase	90-100%	90-100%	90-100%	90-100%	90-100%	90-100%	90-100%
1428797..1429279	+	160	greA2	lp_1563	transcription elongation factor GreA	90-100%	90-100%	90-100%	90-100%	90-100%	90-100%	90-100%
1429922..1430644	-	240	-	lp_1564	membrane protein	90-100%	90-100%	90-100%	90-100%	90-100%	90-100%	90-100%
1430645..1431100	-	151	-	lp_1565	LytTr family transcriptional regulator	90-100%	90-100%	90-100%	90-100%	90-100%	90-100%	90-100%
1431285..1431587	+	100	-	lp_1566	hypothetical protein	90-100%	90-100%	90-100%	90-100%	90-100%	90-100%	90-100%
1431704..1434349	-	881	-	lp_1567	membrane protein	90-100%	90-100%	90-100%	90-100%	90-100%	90-100%	90-100%
1434549..1436585	+	678	pbp2x	lp_1568	transpeptidase (penicillin binding protein 2B)	90-100%	90-100%	90-100%	90-100%	90-100%	90-100%	90-100%
1436711..1436860	+	49	-	lp_1569	50S ribosomal protein L33 type 1	90-100%	90-100%	<59%	<59%	<59%	<59%	<59%
1437008..1437574	+	188	fthC	lp_1570	5-formyltetrahydrofolate cyclo-ligase	90-100%	90-100%	90-100%	90-100%	90-100%	90-100%	90-100%
1437561..1438244	+	227	-	lp_1571	membrane-bound protease, rhomboid family	90-100%	90-100%	90-100%	90-100%	90-100%	90-100%	90-100%
1438263..1438484	+	73	-	lp_1572	hypothetical protein	90-100%	90-100%	90-100%	90-100%	90-100%	90-100%	90-100%
1438502..1439464	+	320	-	lp_1573	bifunctional protein: transcription regulator; sugar kinase, ROK family	90-100%	90-100%	90-100%	90-100%	90-100%	90-100%	90-100%
1439735..1440370	+	211	pepE	lp_1574	dipeptidase	90-100%	90-100%	90-100%	90-100%	90-100%	90-100%	90-100%
1440598..1441011	+	137	-	lp_1576	rhodanese family protein	90-100%	90-100%	90-100%	90-100%	90-100%	90-100%	90-100%
1441061..1441237	-	58	-	lp_1577	hypothetical protein	90-100%	90-100%	90-100%	90-100%	90-100%	90-100%	90-100%
1441337..1442071	+	244	glpQ2	lp_1578	glycerophosphodiester phosphodiesterase	90-100%	90-100%	90-100%	90-100%	90-100%	90-100%	90-100%
1442076..1443011	+	311	miaA	lp_1579	tRNA isopentenylpyrophosphate transferase	90-100%	90-100%	90-100%	90-100%	90-100%	90-100%	90-100%
1443123..1443503	+	126	glnR	lp_1580	glutamine synthetase repressor, MerR family	90-100%	90-100%	90-100%	90-100%	90-100%	90-100%	90-100%
1443547..1444893	+	448	glnA	lp_1581	glutamate--ammonia ligase	90-100%	90-100%	90-100%	90-100%	90-100%	90-100%	90-100%
1445076..1445963	+	295	-	lp_1583	hypothetical protein	90-100%	90-100%	90-100%	90-100%	90-100%	90-100%	90-100%
1445953..1446909	+	318	-	lp_1584	hypothetical protein	90-100%	90-100%	90-100%	90-100%	90-100%	90-100%	90-100%
1446926..1447465	+	179	-	lp_1585	2-deoxyuridine 5-triphosphate nucleotidohydrolase (dUTPase)	90-100%	90-100%	90-100%	90-100%	90-100%	90-100%	90-100%
1447513..1447851	-	112	-	lp_1586	hypothetical protein	90-100%	90-100%	90-100%	90-100%	90-100%	90-100%	90-100%
1447909..1448109	-	66	-	lp_1587	hypothetical protein	90-100%	90-100%	90-100%	90-100%	90-100%	90-100%	90-100%
1449306..1449461	-	51	-	lp_1590	hypothetical protein	90-100%	90-100%	<59%	90-100%	<59%	90-100%	90-100%
1449865..1450494	+	209	-	lp_1591	TetR family transcriptional regulator	90-100%	90-100%	90-100%	90-100%	90-100%	90-100%	90-100%
1450652..1450960	+	102	rplU	lp_1592	50S ribosomal protein L21	90-100%	90-100%	90-100%	90-100%	90-100%	90-100%	90-100%
1450982..1451317	+	111	-	lp_1593	ribosomal protein	90-100%	90-100%	90-100%	90-100%	90-100%	90-100%	90-100%
1451342..1451620	+	92	rpmA	lp_1594	50S ribosomal protein L27	90-100%	90-100%	90-100%	90-100%	90-100%	90-100%	90-100%
1451815..1452876	+	353	pepP	lp_1595	Xaa-Pro aminopeptidase	90-100%	90-100%	90-100%	90-100%	90-100%	90-100%	90-100%
1452947..1453504	+	185	efp	lp_1596	elongation factor P	90-100%	90-100%	90-100%	90-100%	90-100%	90-100%	90-100%
1453554..1454012	+	152	-	lp_1597	general stress protein, Gls24 family	90-100%	90-100%	90-100%	90-100%	90-100%	90-100%	90-100%
1454009..1454428	+	139	nusB	lp_1598	transcription termination factor NusB	90-100%	90-100%	90-100%	90-100%	90-100%	90-100%	90-100%
1454575..1455435	+	286	folD	lp_1599	bifunctional protein: methylenetetrahydrofolate dehydrogenase; methenyltetrahydrofolate cyclohydrolase	90-100%	90-100%	90-100%	90-100%	90-100%	90-100%	90-100%
1455428..1456771	+	447	xseA	lp_1600	exodeoxyribonuclease VII large subunit	90-100%	90-100%	90-100%	90-100%	90-100%	90-100%	90-100%
1456771..1457001	+	76	xseB	lp_1601	exodeoxyribonuclease VII small subunit	90-100%	90-100%	90-100%	90-100%	90-100%	90-100%	90-100%
1456994..1457884	+	296	-	lp_1602	polyprenyl synthetase	90-100%	90-100%	90-100%	90-100%	90-100%	90-100%	90-100%
1457899..1458717	+	272	-	lp_1603	rRNA methylase	90-100%	90-100%	90-100%	90-100%	90-100%	90-100%	90-100%
1458801..1459259	+	152	argR2	lp_1604	arginine catabolic regulator	90-100%	90-100%	90-100%	90-100%	90-100%	90-100%	90-100%
1459362..1461056	+	564	recN	lp_1605	DNA repair protein RecN	90-100%	90-100%	90-100%	90-100%	90-100%	90-100%	90-100%
1461422..1462618	+	398	opuA	lp_1607	glycine betaine/carnitine/choline ABC transporter, ATP-binding protein	90-100%	90-100%	90-100%	90-100%	90-100%	90-100%	90-100%
1462615..1463244	+	209	opuB	lp_1608	glycine betaine/carnitine/choline ABC transporter, permease protein	90-100%	90-100%	90-100%	90-100%	90-100%	90-100%	90-100%
1463257..1464192	+	311	opuC	lp_1609	glycine betaine/carnitine/choline ABC transporter, substrate binding protein	90-100%	90-100%	90-100%	90-100%	90-100%	90-100%	90-100%
1464192..1464845	+	217	opuD	lp_1610	glycine betaine/carnitine/choline ABC transporter, permease protein	90-100%	90-100%	90-100%	90-100%	90-100%	90-100%	90-100%
1465051..1465386	-	111	-	lp_1611	hypothetical protein	90-100%	90-100%	90-100%	90-100%	90-100%	90-100%	90-100%
1465579..1466199	+	206	gmk1	lp_1612	guanylate kinase	90-100%	90-100%	90-100%	90-100%	90-100%	90-100%	90-100%
1466196..1466408	+	70	rpoZ	lp_1613	DNA-directed RNA polymerase subunit omega	90-100%	90-100%	90-100%	90-100%	90-100%	90-100%	90-100%
1466572..1467798	+	408	coaBC	lp_1614	bifunctional protein: phosphopantothenoylcysteine decarboxylase; phosphopantothenate-cysteine ligase	90-100%	90-100%	90-100%	90-100%	90-100%	90-100%	90-100%
1467821..1470238	+	805	priA	lp_1615	helicase, primosomal protein N'	90-100%	90-100%	90-100%	90-100%	90-100%	90-100%	90-100%
1470262..1471215	+	317	fmt	lp_1616	methionyl-tRNA formyltransferase	90-100%	90-100%	90-100%	90-100%	90-100%	90-100%	90-100%
1471212..1472555	+	447	sunL	lp_1617	16S rRNA m(5)C 967 methyltransferase	90-100%	90-100%	90-100%	90-100%	90-100%	90-100%	90-100%
1472573..1473319	+	248	pppL	lp_1618	serine/threonine specific protein phosphatase	90-100%	90-100%	90-100%	90-100%	90-100%	90-100%	90-100%
1473316..1475340	+	674	pkn1	lp_1619	serine/threonine protein kinase	90-100%	90-100%	90-100%	90-100%	90-100%	90-100%	90-100%
1475425..1476321	+	298	-	lp_1620	translation factor, GTPase	90-100%	90-100%	90-100%	90-100%	90-100%	90-100%	90-100%
1476331..1476984	+	217	rpe	lp_1621	ribulose-phosphate 3-epimerase	90-100%	90-100%	90-100%	90-100%	90-100%	90-100%	90-100%
1476984..1477643	+	219	tpk	lp_1622	thiamin pyrophosphokinase	90-100%	90-100%	90-100%	90-100%	90-100%	90-100%	90-100%
1477760..1477915	+	51	-	lp_1623	hypothetical protein	90-100%	<59%	<59%	90-100%	90-100%	90-100%	90-100%
1478001..1478186	-	61	rpmB	lp_1624	50S ribosomal protein L28	90-100%	90-100%	90-100%	90-100%	90-100%	90-100%	90-100%
1478422..1478784	+	120	-	lp_1625	general stress protein, Gls24 family	90-100%	90-100%	90-100%	90-100%	90-100%	90-100%	90-100%
1478821..1480527	+	568	-	lp_1626	phosphatase, dihydroxyacetone kinase family	90-100%	90-100%	90-100%	90-100%	90-100%	90-100%	90-100%
1480670..1482709	+	679	recG	lp_1627	ATP-dependent DNA helicase RecG	90-100%	90-100%	90-100%	90-100%	90-100%	90-100%	90-100%
1482751..1483797	+	348	plsX	lp_1628	fatty acid/phospholipid synthesis protein PlsX	90-100%	90-100%	90-100%	90-100%	90-100%	90-100%	90-100%
1483836..1484081	+	81	acpA1	lp_1629	acyl carrier protein	90-100%	90-100%	90-100%	90-100%	90-100%	90-100%	90-100%
1484497..1485192	+	231	rnc	lp_1631	ribonuclease III	90-100%	90-100%	90-100%	90-100%	90-100%	90-100%	90-100%
1485223..1488780	+	1185	smc	lp_1632	cell division protein Smc	90-100%	90-100%	90-100%	90-100%	90-100%	90-100%	90-100%
1488799..1490337	+	512	ftsY	lp_1633	signal recognition particle receptor FtsY	90-100%	90-100%	90-100%	90-100%	90-100%	90-100%	90-100%
1490515..1490862	+	115	-	lp_1634	signal recognition particle associated protein	90-100%	90-100%	90-100%	90-100%	90-100%	90-100%	90-100%
1490885..1492339	+	484	ffh	lp_1635	signal recognition particle protein Ffh	90-100%	90-100%	90-100%	90-100%	90-100%	90-100%	90-100%
1492436..1492708	+	90	rpsP	lp_1636	30S ribosomal protein S16	90-100%	90-100%	90-100%	90-100%	90-100%	90-100%	90-100%
1492726..1492983	+	85	-	lp_1637	RNA binding protein	90-100%	90-100%	90-100%	90-100%	90-100%	90-100%	90-100%
1493144..1493668	+	174	rimM	lp_1638	16S rRNA processing protein	90-100%	90-100%	90-100%	90-100%	90-100%	90-100%	90-100%
1493668..1494408	+	246	trmD	lp_1639	tRNA (guanine-N1-)-methyltransferase	90-100%	90-100%	90-100%	90-100%	90-100%	90-100%	90-100%
1494566..1494922	+	118	rplS	lp_1640	50S ribosomal protein L19	90-100%	90-100%	90-100%	90-100%	90-100%	90-100%	90-100%
1495358..1495678	+	106	-	lp_1642	hypothetical protein	90-100%	90-100%	90-100%	90-100%	90-100%	90-100%	90-100%
1496307..1502966	+	2219	-	lp_1643	mucus-binding protein precursor, LPXTG-motif cell wall anchor	90-100%	90-100%	90-100%	60-89%	60-89%	60-89%	90-100%
1502988..1503458	+	156	-	lp_1645	alcohol dehydrogenase	90-100%	90-100%	90-100%	90-100%	90-100%	90-100%	90-100%
1503955..1504719	+	254	-	lp_1648	ABC transporter ATP-binding protein	90-100%	90-100%	90-100%	90-100%	90-100%	90-100%	90-100%
1504712..1506307	+	531	-	lp_1649	ABC transporter permease	90-100%	90-100%	90-100%	90-100%	90-100%	90-100%	90-100%
1506780..1508216	+	478	trpE	lp_1652	anthranilate synthase, component I	90-100%	90-100%	90-100%	90-100%	90-100%	90-100%	90-100%
1508200..1508775	+	191	trpG	lp_1653	anthranilate synthase component II	90-100%	90-100%	90-100%	90-100%	90-100%	90-100%	90-100%
1508800..1509819	+	339	trpD	lp_1654	anthranilate phosphoribosyltransferase	90-100%	90-100%	90-100%	90-100%	90-100%	90-100%	90-100%
1509816..1510598	+	260	trpC	lp_1655	Indole-3-glycerol phosphate synthase	90-100%	90-100%	90-100%	90-100%	90-100%	90-100%	90-100%
1510595..1511221	+	208	trpF	lp_1656	phosphoribosylanthranilate isomerase	90-100%	90-100%	90-100%	90-100%	90-100%	90-100%	90-100%
1511223..1512422	+	399	trpA	lp_1657	tryptophan synthase subunit beta	90-100%	90-100%	90-100%	90-100%	90-100%	90-100%	90-100%
1512415..1513209	+	264	trpB	lp_1658	tryptophan synthase subunit alpha	90-100%	90-100%	90-100%	90-100%	90-100%	90-100%	90-100%
1513370..1513909	+	179	-	lp_1659	isochorismatase	90-100%	90-100%	90-100%	90-100%	90-100%	90-100%	90-100%
1513910..1514860	+	316	-	lp_1660	alcohol dehydrogenase	90-100%	90-100%	90-100%	90-100%	90-100%	90-100%	90-100%
1515075..1515503	+	142	-	lp_1662	acetyltransferase	90-100%	90-100%	90-100%	90-100%	90-100%	90-100%	<59%
1515783..1517021	+	412	-	lp_1663	membrane protein	90-100%	90-100%	90-100%	90-100%	90-100%	90-100%	90-100%
1517034..1518167	+	377	-	lp_1664	zinc-dependent amidohydrolase, M20 family	90-100%	90-100%	90-100%	90-100%	90-100%	90-100%	<59%
1518456..1519499	+	347	adh1	lp_1665	alcohol dehydrogenase	90-100%	90-100%	90-100%	90-100%	90-100%	90-100%	90-100%
1519806..1520168	+	120	-	lp_1667	membrane protein	90-100%	90-100%	90-100%	90-100%	90-100%	90-100%	90-100%
1520457..1521269	+	270	-	lp_1668	short-chain dehydrogenase	90-100%	90-100%	90-100%	90-100%	90-100%	90-100%	90-100%
1521284..1522270	+	328	-	lp_1669	AraC family transcriptional regulator	90-100%	90-100%	90-100%	90-100%	90-100%	90-100%	90-100%
1522732..1523175	+	147	fabZ1	lp_1670	(3R)-hydroxyacyl-[acyl carrier protein] dehydratase	90-100%	90-100%	90-100%	90-100%	90-100%	90-100%	90-100%
1523250..1524236	+	328	fabH2	lp_1671	3-oxoacyl-ACP synthase	90-100%	90-100%	90-100%	90-100%	90-100%	90-100%	90-100%
1524293..1524541	+	82	acpA2	lp_1672	acyl carrier protein	90-100%	90-100%	90-100%	90-100%	90-100%	90-100%	90-100%
1524545..1525477	+	310	fabD	lp_1673	[acyl-carrier protein] S-malonyltransferase	90-100%	90-100%	90-100%	90-100%	90-100%	90-100%	90-100%
1525464..1526192	+	242	fabG1	lp_1674	3-oxoacyl-ACP reductase	90-100%	90-100%	90-100%	90-100%	90-100%	90-100%	90-100%
1526211..1527443	+	410	fabF	lp_1675	3-oxoacyl-ACP synthase	90-100%	90-100%	90-100%	90-100%	90-100%	90-100%	90-100%
1527440..1527901	+	153	accB2	lp_1676	acetyl-CoA carboxylase, biotin carboxyl carrier protein	90-100%	90-100%	90-100%	90-100%	90-100%	90-100%	90-100%
1527901..1528314	+	137	fabZ2	lp_1677	(3R)-hydroxymyristoyl-ACP dehydratase	90-100%	90-100%	90-100%	90-100%	90-100%	90-100%	90-100%
1528329..1529717	+	462	accC2	lp_1678	acetyl-CoA carboxylase, biotin carboxylase subunit	90-100%	90-100%	90-100%	90-100%	90-100%	90-100%	90-100%
1529683..1530528	+	281	accD2	lp_1679	acetyl-CoA carboxylase, carboxyl transferase subunit beta	90-100%	90-100%	90-100%	90-100%	90-100%	90-100%	90-100%
1530521..1531291	+	256	accA2	lp_1680	acetyl-CoA carboxylase, carboxyl transferase subunit alpha	90-100%	90-100%	90-100%	90-100%	90-100%	90-100%	90-100%
1531312..1532070	+	252	fabI	lp_1681	enoyl-[acyl-carrier protein] reductase (NADH)	90-100%	90-100%	90-100%	90-100%	90-100%	90-100%	90-100%
1532070..1532621	+	183	-	lp_1682	phosphopantetheinyltransferase	90-100%	90-100%	90-100%	90-100%	90-100%	90-100%	90-100%
1532816..1533541	-	241	-	lp_1684	membrane protein	90-100%	90-100%	90-100%	90-100%	90-100%	90-100%	90-100%
1533668..1534555	+	295	-	lp_1685	LysR family transcriptional regulator	90-100%	90-100%	90-100%	90-100%	90-100%	90-100%	90-100%
1534762..1535262	+	166	-	lp_1686	acyl-CoA hydrolase	90-100%	90-100%	90-100%	90-100%	90-100%	90-100%	90-100%
1535527..1536585	+	352	rsgA	lp_1687	ribosome small subunit-dependent GTPase A	90-100%	90-100%	90-100%	90-100%	90-100%	90-100%	90-100%
1536646..1537197	-	183	-	lp_1688	TetR family transcriptional regulator	90-100%	90-100%	90-100%	90-100%	90-100%	90-100%	90-100%
1537287..1538990	+	567	-	lp_1689	drug resistance transport protein, major facilitator superfamily (MFS), EmrB/QacA subfamily	90-100%	90-100%	90-100%	90-100%	90-100%	90-100%	90-100%
1539151..1540017	+	288	-	lp_1690	membrane protein	90-100%	90-100%	90-100%	90-100%	90-100%	90-100%	90-100%
1540428..1540922	-	164	-	lp_1692	membrane protein	90-100%	<59%	90-100%	<59%	<59%	<59%	90-100%
1540967..1541200	+	77	-	lp_1693	transcription regulator, N-terminal fragment	90-100%	<59%	<59%	<59%	<59%	<59%	<59%
1541268..1541573	+	101	-	lp_1693a	transcription regulator, C-terminal fragment	90-100%	<59%	60-89%	<59%	60-89%	<59%	90-100%
1542478..1542816	-	112	-	lp_1694	hypothetical protein	90-100%	90-100%	90-100%	90-100%	90-100%	90-100%	90-100%
1542945..1543145	-	66	-	lp_1695	membrane protein	90-100%	90-100%	90-100%	90-100%	90-100%	90-100%	90-100%
1543478..1544650	+	390	cfa1	lp_1696	cyclopropane-fatty-acyl-phospholipid synthase	90-100%	90-100%	90-100%	90-100%	90-100%	90-100%	90-100%
1544898..1545503	+	201	-	lp_1697	adherence protein, chitin-binding domain	90-100%	90-100%	90-100%	90-100%	90-100%	90-100%	90-100%
1545878..1546159	-	93	-	lp_1698	antibiotic biosynthesis monooxygenase family protein	90-100%	90-100%	90-100%	90-100%	90-100%	90-100%	90-100%
1546549..1546797	+	82	-	lp_1699	hypothetical protein	90-100%	90-100%	90-100%	90-100%	90-100%	90-100%	90-100%
1546941..1547426	-	161	-	lp_1700	membrane protein	90-100%	90-100%	90-100%	90-100%	90-100%	90-100%	90-100%
1547454..1547912	-	152	-	lp_1701	nucleotide-binding protein, universal stress protein UspA family	90-100%	90-100%	90-100%	90-100%	90-100%	90-100%	90-100%
1548070..1548435	-	121	-	lp_1702	membrane protein	90-100%	90-100%	90-100%	90-100%	90-100%	90-100%	90-100%
1548582..1549478	-	298	-	lp_1703	diacylglycerol kinase family protein	90-100%	90-100%	90-100%	90-100%	90-100%	90-100%	90-100%
1549691..1549939	+	82	-	lp_1704	membrane protein	90-100%	90-100%	90-100%	90-100%	90-100%	90-100%	90-100%
1550011..1550130	+	39	-	lp_1705	hypothetical protein	90-100%	90-100%	90-100%	90-100%	90-100%	90-100%	90-100%
1550146..1550412	+	88	-	lp_1706	membrane protein	90-100%	90-100%	90-100%	90-100%	90-100%	90-100%	90-100%
1550623..1550844	-	73	-	lp_1708	hypothetical protein	90-100%	90-100%	90-100%	90-100%	90-100%	90-100%	90-100%
1550922..1551188	-	88	-	lp_1709	membrane protein	90-100%	90-100%	90-100%	90-100%	90-100%	90-100%	90-100%
1551372..1552811	-	479	pepD4	lp_1711	dipeptidase	90-100%	90-100%	90-100%	90-100%	90-100%	90-100%	90-100%
1553081..1553275	+	64	xylH	lp_1712	4-oxalocrotonate tautomerase	90-100%	90-100%	90-100%	90-100%	90-100%	90-100%	90-100%
1553348..1554673	+	441	lysA	lp_1713	diaminopimelate decarboxylase	90-100%	90-100%	90-100%	90-100%	90-100%	90-100%	90-100%
1555079..1555996	+	305	-	lp_1715	1,4-dihydroxy-2-naphthoate octaprenyltransferase, UbiA prenyltransferase family	90-100%	90-100%	90-100%	90-100%	90-100%	90-100%	90-100%
1556095..1556871	+	258	-	lp_1716	potassium/ion channel protein	90-100%	90-100%	90-100%	90-100%	90-100%	90-100%	90-100%
1556964..1557263	+	99	-	lp_1717	hypothetical protein	90-100%	90-100%	90-100%	90-100%	90-100%	90-100%	90-100%
1557403..1557675	+	90	-	lp_1718	membrane protein	90-100%	90-100%	90-100%	90-100%	90-100%	90-100%	90-100%
1558113..1559462	+	449	gabT	lp_1721	4-aminobutyrate aminotransferase	90-100%	90-100%	90-100%	90-100%	90-100%	90-100%	90-100%
1559479..1560978	+	499	-	lp_1722	4-aminobutanoate transport protein	90-100%	90-100%	90-100%	90-100%	90-100%	90-100%	90-100%
1561158..1561967	-	269	-	lp_1723	hydrolase, HAD superfamily, Cof family	90-100%	90-100%	90-100%	90-100%	90-100%	90-100%	90-100%
1562115..1563482	+	455	-	lp_1724	23S rRNA methylase	90-100%	90-100%	90-100%	90-100%	90-100%	90-100%	90-100%
1563651..1564523	+	290	-	lp_1726	hypothetical protein	90-100%	90-100%	90-100%	90-100%	90-100%	90-100%	90-100%
1565018..1566364	+	448	malT	lp_1729	carbohydrate/proton transporter	90-100%	90-100%	90-100%	90-100%	90-100%	90-100%	90-100%
1566378..1568624	+	748	mapA	lp_1730	maltose phosphorylase	90-100%	90-100%	90-100%	90-100%	90-100%	90-100%	90-100%
1568649..1569662	+	337	galM2	lp_1731	aldose 1-epimerase	90-100%	90-100%	90-100%	90-100%	90-100%	90-100%	90-100%
1569819..1570865	-	348	idi1	lp_1732	isopentenyl diphosphate delta-isomerase	90-100%	90-100%	90-100%	90-100%	90-100%	90-100%	90-100%
1570937..1572028	-	363	mvaK2	lp_1733	phosphomevalonate kinase	90-100%	90-100%	90-100%	90-100%	90-100%	90-100%	90-100%
1572079..1573056	-	325	mvaD	lp_1734	diphosphomevalonate decarboxylase	90-100%	90-100%	90-100%	90-100%	90-100%	90-100%	90-100%
1573082..1574020	-	312	mvaK1	lp_1735	mevalonate kinase	90-100%	90-100%	90-100%	90-100%	90-100%	90-100%	90-100%
1574249..1574545	+	98	-	lp_1736	hypothetical protein	90-100%	<59%	<59%	<59%	<59%	<59%	<59%
1574874..1577678	+	934	dinG	lp_1737	ATP-dependent helicase DinG	90-100%	90-100%	90-100%	90-100%	90-100%	90-100%	90-100%
1577744..1578244	+	166	-	lp_1738	extracellular protein	90-100%	90-100%	90-100%	90-100%	90-100%	90-100%	90-100%
1578261..1579466	+	401	aspAT	lp_1739	aspartate aminotransferase	90-100%	90-100%	90-100%	90-100%	90-100%	90-100%	90-100%
1579484..1580782	+	432	asnS2	lp_1740	asparagine-tRNA synthetase	90-100%	90-100%	90-100%	90-100%	90-100%	90-100%	90-100%
1580860..1581585	+	241	dnaD	lp_1741	DNA replication protein DnaD	90-100%	90-100%	90-100%	90-100%	90-100%	90-100%	90-100%
1581641..1581847	+	68	-	lp_1742	hypothetical protein	90-100%	90-100%	90-100%	90-100%	90-100%	<59%	<59%
1582221..1583288	+	355	-	lp_1744	D-methionine ABC transporter, ATP binding protein	90-100%	90-100%	90-100%	90-100%	90-100%	90-100%	90-100%
1583288..1583959	+	223	-	lp_1745	D-methionine ABC transporter permease	90-100%	90-100%	90-100%	90-100%	90-100%	90-100%	90-100%
1583978..1584835	+	285	-	lp_1746	D-methionine ABC transporter, substrate binding protein	90-100%	90-100%	90-100%	90-100%	90-100%	90-100%	90-100%
1584926..1585426	+	166	-	lp_1747	nucleotide-binding protein, universal stress protein UspA family	90-100%	90-100%	90-100%	90-100%	90-100%	90-100%	90-100%
1585581..1587242	-	553	-	lp_1748	iron ABC transporter permease	90-100%	90-100%	90-100%	90-100%	90-100%	90-100%	90-100%
1587239..1588249	-	336	-	lp_1749	iron ABC transporter substrate binding protein	90-100%	90-100%	90-100%	90-100%	90-100%	90-100%	90-100%
1588262..1589215	-	317	-	lp_1750	iron ABC transporter ATP-binding protein	90-100%	90-100%	90-100%	90-100%	90-100%	90-100%	90-100%
1589400..1591703	-	767	pbp1A	lp_1751	transpeptidase-transglycosylase (penicillin binding protein 1A)	90-100%	90-100%	90-100%	90-100%	90-100%	90-100%	90-100%
1591715..1592338	-	207	recU	lp_1752	recombinase	90-100%	90-100%	90-100%	90-100%	90-100%	90-100%	90-100%
1592453..1593022	+	189	-	lp_1753	hypothetical protein	90-100%	90-100%	90-100%	90-100%	90-100%	90-100%	90-100%
1593097..1593438	+	113	gpsB	lp_1754	cell division initiation protein DivIVA	90-100%	90-100%	90-100%	90-100%	90-100%	90-100%	90-100%
1593998..1595143	+	381	-	lp_1756	RNA methyltransferase	90-100%	90-100%	90-100%	90-100%	90-100%	90-100%	90-100%
1595181..1595477	+	98	-	lp_1757	ArsR family transcriptional regulator	90-100%	90-100%	90-100%	90-100%	<59%	90-100%	90-100%
1595740..1597104	+	454	-	lp_1759	drug resistance transport protein, major facilitator subfamily (MFS), EmrB/QacA subfamily	90-100%	90-100%	90-100%	90-100%	<59%	90-100%	90-100%
1597233..1597985	-	250	-	lp_1760	lipase/esterase	90-100%	90-100%	90-100%	90-100%	90-100%	90-100%	90-100%
1598181..1598588	+	135	-	lp_1762	hypothetical protein	90-100%	90-100%	90-100%	90-100%	90-100%	90-100%	90-100%
1598757..1599989	+	410	-	lp_1763	glycosyltransferase	90-100%	90-100%	90-100%	90-100%	90-100%	90-100%	90-100%
1600143..1601222	+	359	-	lp_1764	muramoyl-tetrapeptide carboxypeptidase, S66 family	90-100%	90-100%	90-100%	90-100%	90-100%	90-100%	90-100%
1601956..1603299	+	447	-	lp_1767	glycosyl hydrolase family protein	90-100%	90-100%	90-100%	90-100%	90-100%	90-100%	90-100%
1603381..1604439	+	352	-	lp_1768	muramoyl-tetrapeptide carboxypeptidase, S66 family	90-100%	90-100%	90-100%	90-100%	90-100%	90-100%	90-100%
1604587..1605339	+	250	-	lp_1770	membrane protein	90-100%	90-100%	90-100%	90-100%	90-100%	90-100%	90-100%
1605339..1606016	+	225	-	lp_1771	ABC transporter ATP-binding protein	90-100%	90-100%	90-100%	90-100%	90-100%	90-100%	90-100%
1606171..1607250	-	359	-	lp_1773	membrane protein	90-100%	90-100%	90-100%	90-100%	90-100%	90-100%	90-100%
1607507..1608301	+	264	-	lp_1774	alpha/beta hydrolase	90-100%	90-100%	90-100%	90-100%	90-100%	90-100%	90-100%
1608459..1609565	+	368	-	lp_1776	oxidoreductase, FAD-dependent	90-100%	90-100%	90-100%	90-100%	90-100%	90-100%	90-100%
1609562..1609948	-	128	-	lp_1777	RNase H-like family protein	90-100%	90-100%	90-100%	90-100%	90-100%	90-100%	90-100%
1609983..1610369	+	128	-	lp_1778	membrane protein	90-100%	90-100%	90-100%	90-100%	90-100%	90-100%	90-100%
1610463..1612118	+	551	fhs	lp_1779	formate-tetrahydrofolate ligase	90-100%	90-100%	90-100%	90-100%	90-100%	90-100%	90-100%
1612451..1612900	+	149	lspA	lp_1780	signal peptidase II	90-100%	90-100%	90-100%	90-100%	90-100%	90-100%	90-100%
1612920..1613843	+	307	rluD1	lp_1781	RNA pseudouridylate synthase	90-100%	90-100%	90-100%	90-100%	90-100%	90-100%	90-100%
1614002..1614526	+	174	pyrR2	lp_1782	pyrimidine operon regulator	90-100%	90-100%	90-100%	90-100%	90-100%	90-100%	90-100%
1614561..1615643	+	360	pyrAA2	lp_1783	carbamoyl-phosphate synthase (glutamine-hydrolysing), small chain	90-100%	90-100%	90-100%	90-100%	90-100%	90-100%	90-100%
1615640..1618201	+	853	pyrAB2	lp_1784	carbamoyl-phosphate synthase (glutamine-hydrolysing), large chain	90-100%	90-100%	90-100%	90-100%	90-100%	90-100%	90-100%
1618380..1618979	+	199	pgm5	lp_1785	phosphoglycerate mutase family protein	90-100%	90-100%	90-100%	90-100%	90-100%	90-100%	90-100%
1619090..1619500	-	136	-	lp_1786	hypothetical protein	90-100%	90-100%	90-100%	90-100%	90-100%	90-100%	90-100%
1620066..1620734	-	222	cat	lp_1787	chloramphenicol O-acetyltransferase	90-100%	90-100%	90-100%	90-100%	90-100%	90-100%	90-100%
1620735..1621106	-	123	-	lp_1788	hypothetical protein	90-100%	90-100%	90-100%	90-100%	90-100%	90-100%	90-100%
1621110..1621835	-	241	-	lp_1789	hypothetical protein	90-100%	90-100%	90-100%	90-100%	90-100%	90-100%	90-100%
1622038..1622532	+	164	-	lp_1790	phosphohydrolase	90-100%	90-100%	90-100%	90-100%	90-100%	90-100%	90-100%
1622926..1623825	+	299	-	lp_1791	ABC transporter ATP-binding protein	90-100%	90-100%	90-100%	90-100%	90-100%	90-100%	90-100%
1623838..1624599	+	253	-	lp_1792	ABC transporter permease	90-100%	90-100%	90-100%	90-100%	90-100%	90-100%	90-100%
1624717..1626423	-	568	-	lp_1793	fibrinogen-binding family protein	90-100%	90-100%	90-100%	90-100%	90-100%	90-100%	90-100%
1626908..1627330	+	140	-	lp_1795	MarR family transcriptional regulator	90-100%	90-100%	90-100%	90-100%	90-100%	90-100%	90-100%
1627415..1628284	+	289	-	lp_1796	DegV family protein	90-100%	90-100%	90-100%	90-100%	90-100%	90-100%	90-100%
1628286..1628720	+	144	-	lp_1797	GNAT family acetyltransferase	90-100%	90-100%	90-100%	90-100%	90-100%	90-100%	90-100%
1628835..1629572	+	245	-	lp_1798	membrane protein	90-100%	90-100%	90-100%	90-100%	90-100%	90-100%	90-100%
1629688..1630422	+	244	-	lp_1799	hypothetical protein	90-100%	90-100%	90-100%	90-100%	90-100%	90-100%	90-100%
1630514..1630804	+	96	-	lp_1800	RNA-binding protein	90-100%	90-100%	90-100%	90-100%	90-100%	90-100%	90-100%
1630886..1631674	+	262	-	lp_1801	galactose-1-phosphate uridylyltransferase, HIT family	90-100%	90-100%	90-100%	90-100%	90-100%	90-100%	90-100%
1631877..1633064	-	395	-	lp_1803	transport protein, major facilitator subfamily (MFS)	90-100%	90-100%	90-100%	90-100%	90-100%	90-100%	90-100%
1633402..1633734	+	110	-	lp_1805	hypothetical protein	90-100%	90-100%	90-100%	90-100%	90-100%	90-100%	90-100%
1633762..1634070	+	102	-	lp_1806	hypothetical protein	90-100%	90-100%	90-100%	90-100%	90-100%	90-100%	90-100%
1634299..1635036	+	245	-	lp_1807	membrane protein	90-100%	90-100%	90-100%	90-100%	90-100%	90-100%	90-100%
1635162..1636019	-	285	-	lp_1809	membrane protein	90-100%	90-100%	90-100%	90-100%	90-100%	90-100%	90-100%
1636244..1637584	+	446	-	lp_1811	amino acid transport protein	90-100%	90-100%	90-100%	90-100%	90-100%	90-100%	90-100%
1637777..1638661	+	294	-	lp_1812	lipoprotein	90-100%	90-100%	90-100%	90-100%	90-100%	90-100%	90-100%
1638812..1639162	-	116	-	lp_1813	hypothetical protein	90-100%	90-100%	90-100%	90-100%	90-100%	90-100%	90-100%
1639277..1640869	-	530	-	lp_1814	L-lactate transport protein	90-100%	90-100%	90-100%	90-100%	90-100%	90-100%	90-100%
1640896..1642245	-	449	-	lp_1815	membrane protein	90-100%	90-100%	90-100%	90-100%	90-100%	90-100%	90-100%
1642526..1643227	+	233	tarI	lp_1816	D-ribitol-5-phosphate cytidylyltransferase	90-100%	90-100%	60-89%	90-100%	60-89%	90-100%	90-100%
1643229..1644254	+	341	tarJ	lp_1817	ribitol-5-phosphate 2-dehydrogenase	90-100%	90-100%	60-89%	90-100%	60-89%	90-100%	90-100%
1644242..1645363	+	373	tarK	lp_1818	ribitolphosphotransferase	90-100%	90-100%	60-89%	90-100%	60-89%	90-100%	90-100%
1645364..1647262	+	632	tarL	lp_1819	ribitolphosphotransferase	90-100%	90-100%	90-100%	90-100%	90-100%	90-100%	90-100%
1647361..1647888	+	175	-	lp_1820	GNAT family acetyltransferase	90-100%	90-100%	90-100%	90-100%	90-100%	90-100%	90-100%
1648045..1648482	+	145	-	lp_1821	MarR family transcriptional regulator	90-100%	90-100%	90-100%	90-100%	90-100%	90-100%	90-100%
1648548..1649897	+	449	gshR3	lp_1822	glutathione reductase	90-100%	90-100%	90-100%	90-100%	90-100%	90-100%	90-100%
1649977..1650378	-	133	-	lp_1823	membrane protein	90-100%	90-100%	60-89%	90-100%	60-89%	90-100%	60-89%
1650578..1651885	+	435	-	lp_1824	family 2 glycosyltransferase	90-100%	90-100%	90-100%	90-100%	90-100%	90-100%	90-100%
1651897..1653423	+	508	-	lp_1825	membrane protein	90-100%	90-100%	90-100%	90-100%	90-100%	90-100%	90-100%
1655649..1656503	+	284	-	lp_1833	integrase, N-terminal SAM-like	90-100%	90-100%	90-100%	90-100%	90-100%	90-100%	90-100%
1656716..1656916	+	66	-	lp_1834	hypothetical protein	90-100%	90-100%	90-100%	90-100%	90-100%	90-100%	90-100%
1657080..1657595	-	171	msrA2	lp_1835	protein-methionine-S-oxide reductase	90-100%	90-100%	90-100%	90-100%	90-100%	90-100%	90-100%
1657623..1658057	-	144	mrsB	lp_1836	protein-methionine-S-oxide reductase	90-100%	90-100%	90-100%	90-100%	90-100%	90-100%	90-100%
1658185..1659114	-	309	-	lp_1837	inorganic pyrophosphatase, Mn-dependent	90-100%	90-100%	90-100%	90-100%	90-100%	90-100%	90-100%
1659137..1660096	-	319	-	lp_1838	LysR family transcriptional regulator	90-100%	90-100%	90-100%	90-100%	90-100%	90-100%	90-100%
1660280..1662730	-	816	parC	lp_1839	topoisomerase IV, subunit A	90-100%	90-100%	90-100%	90-100%	90-100%	90-100%	90-100%
1662744..1664750	-	668	parE	lp_1840	topoisomerase IV, subunit B	90-100%	90-100%	90-100%	90-100%	90-100%	90-100%	90-100%
1665235..1665861	+	208	-	lp_1842	acyl-phosphate glycerol 3-phosphate acyltransferase	90-100%	90-100%	90-100%	90-100%	90-100%	90-100%	90-100%
1666056..1666934	-	292	-	lp_1843	aldose 1-epimerase family protein	90-100%	90-100%	90-100%	90-100%	90-100%	90-100%	90-100%
1666961..1668379	-	472	hslU	lp_1845	ATP-dependent Hsl protease, ATP-binding subunit HslU	90-100%	90-100%	90-100%	90-100%	90-100%	90-100%	90-100%
1668397..1668939	-	180	hslV	lp_1846	ATP-dependent protease HslV	90-100%	90-100%	90-100%	90-100%	90-100%	90-100%	90-100%
1668923..1669867	-	314	-	lp_1847	integrase/recombinase, XerC/CodV family	90-100%	90-100%	90-100%	90-100%	90-100%	90-100%	90-100%
1669947..1671272	-	441	gidC	lp_1848	glucose-inhibited division protein GidC	90-100%	90-100%	90-100%	90-100%	90-100%	90-100%	90-100%
1671551..1673698	-	715	topA	lp_1850	DNA topoisomerase	90-100%	90-100%	90-100%	90-100%	90-100%	90-100%	90-100%
1673787..1674653	-	288	dprA	lp_1852	DNA processing protein	90-100%	90-100%	90-100%	90-100%	90-100%	90-100%	90-100%
1674732..1675499	-	255	rnhB	lp_1853	ribonuclease HII	90-100%	90-100%	90-100%	90-100%	90-100%	90-100%	90-100%
1675492..1676346	-	284	-	lp_1854	ribosome biogenesis GTP-binding protein	90-100%	90-100%	90-100%	90-100%	90-100%	90-100%	90-100%
1676907..1678055	-	382	-	lp_1856	5-methyltetrahydropteroyltriglutamate-homocysteine methyltransferase (cobalamine-independent methonine synthase)	90-100%	90-100%	90-100%	90-100%	90-100%	90-100%	90-100%
1678245..1679174	+	309	-	lp_1857	LysR family transcriptional regulator	90-100%	90-100%	90-100%	90-100%	90-100%	90-100%	90-100%
1679423..1680358	-	311	mrr	lp_1858	mrr restriction system protein	90-100%	90-100%	90-100%	90-100%	<59%	90-100%	<59%
1680545..1681243	-	232	-	lp_1859	NADP oxidoreductase coenzyme, F420-dependent	90-100%	90-100%	90-100%	90-100%	90-100%	90-100%	90-100%
1681240..1682298	-	352	-	lp_1860	flavin monooxygenase, luciferase-like monooxygenase family	90-100%	90-100%	90-100%	90-100%	90-100%	90-100%	90-100%
1682583..1684058	-	491	-	lp_1863	drug resistance transport protein, major facilitator subfamily (MFS), EmrB/QacA subfamily	90-100%	90-100%	90-100%	90-100%	90-100%	90-100%	90-100%
1684425..1685903	-	492	ctpA	lp_1864	carboxy-terminal proteinase, S41 family,peptidoglycan-bound	90-100%	90-100%	90-100%	90-100%	90-100%	90-100%	90-100%
1685933..1686154	-	73	-	lp_1865	hypothetical protein	90-100%	90-100%	90-100%	90-100%	90-100%	90-100%	90-100%
1686166..1686810	-	214	-	lp_1866	extracellular protein	90-100%	90-100%	90-100%	90-100%	90-100%	90-100%	90-100%
1686823..1687767	-	314	-	lp_1867	extracellular lipase/acylhydrolase with GDSL-like motif	90-100%	90-100%	90-100%	90-100%	90-100%	90-100%	90-100%
1687917..1688768	-	283	-	lp_1868	DegV family protein	90-100%	90-100%	90-100%	90-100%	90-100%	90-100%	90-100%
1688875..1689366	-	163	dfrA	lp_1869	dihydrofolate reductase	90-100%	90-100%	90-100%	90-100%	90-100%	90-100%	90-100%
1689376..1690326	-	316	thyA	lp_1870	thymidylate synthase	90-100%	90-100%	90-100%	90-100%	90-100%	90-100%	90-100%
1690339..1692249	-	636	-	lp_1871	ABC transporter, ATP-binding protein, ChvD family	90-100%	90-100%	90-100%	90-100%	90-100%	90-100%	90-100%
1692435..1692887	-	150	-	lp_1872	hypothetical protein	90-100%	90-100%	90-100%	90-100%	90-100%	90-100%	90-100%
1692944..1694167	-	407	-	lp_1873	tRNA nucleotidyltransferase/poly(A) polymerase	90-100%	90-100%	90-100%	90-100%	90-100%	90-100%	90-100%
1694164..1694949	-	261	dapB	lp_1874	dihydrodipicolinate reductase	90-100%	90-100%	90-100%	90-100%	90-100%	90-100%	90-100%
1695235..1696032	-	265	-	lp_1876	hydrolase, HAD superfamily, Cof family	90-100%	90-100%	90-100%	90-100%	90-100%	90-100%	90-100%
1696143..1697411	-	422	-	lp_1877	hypothetical protein	90-100%	90-100%	90-100%	90-100%	90-100%	90-100%	90-100%
1697623..1697898	-	91	hbsU	lp_1879	DNA-binding protein	90-100%	90-100%	90-100%	90-100%	90-100%	90-100%	90-100%
1697944..1698051	-	35	-	lp_1880	hypothetical protein	90-100%	60-89%	90-100%	60-89%	60-89%	60-89%	60-89%
1698149..1699459	-	436	der	lp_1881	ribosome-associated GTPase	90-100%	90-100%	90-100%	90-100%	90-100%	90-100%	90-100%
1699594..1700883	-	429	rpsA	lp_1882	30S ribosomal protein S1	90-100%	90-100%	90-100%	90-100%	90-100%	90-100%	90-100%
1700973..1701659	-	228	cmk	lp_1883	cytidylate kinase	90-100%	90-100%	90-100%	90-100%	90-100%	90-100%	90-100%
1701694..1702326	-	210	-	lp_1884	extracellular protein, with LysM peptidoglycan binding domain	90-100%	90-100%	90-100%	90-100%	90-100%	90-100%	90-100%
1702388..1703827	-	479	recQ2	lp_1885	ATP-dependent DNA helicase RecQ	90-100%	90-100%	90-100%	90-100%	90-100%	90-100%	90-100%
1703814..1704857	-	347	-	lp_1886	hypothetical protein	90-100%	90-100%	90-100%	90-100%	90-100%	90-100%	90-100%
1705193..1705777	-	194	-	lp_1887	riboflavin transporter	90-100%	90-100%	90-100%	90-100%	90-100%	90-100%	90-100%
1706077..1706793	-	238	rluB	lp_1888	16S rRNA pseudouridylate synthase B	90-100%	90-100%	90-100%	90-100%	90-100%	90-100%	90-100%
1706793..1707392	-	199	scpB	lp_1889	chromosome segregation and condensation protein ScpB	90-100%	90-100%	90-100%	90-100%	90-100%	90-100%	90-100%
1707379..1708146	-	255	scpA	lp_1890	chromosome segregation and condensation protein ScpA	90-100%	90-100%	90-100%	90-100%	90-100%	90-100%	90-100%
1708112..1708495	-	127	-	lp_1891	hypothetical protein	90-100%	90-100%	90-100%	90-100%	90-100%	90-100%	90-100%
1708534..1709424	-	296	-	lp_1892	integrase/recombinase, XerC/CodV family	90-100%	90-100%	90-100%	90-100%	90-100%	90-100%	90-100%
1709432..1710319	-	295	-	lp_1893	RNA-binding protein	90-100%	90-100%	90-100%	90-100%	90-100%	90-100%	90-100%
1710375..1710833	-	152	-	lp_1894	membrane protein	90-100%	90-100%	90-100%	90-100%	90-100%	90-100%	90-100%
1711806..1713566	-	586	pyk	lp_1897	pyruvate kinase	90-100%	90-100%	90-100%	90-100%	90-100%	90-100%	90-100%
1713652..1714614	-	320	pfk	lp_1898	6-phosphofructokinase	90-100%	90-100%	90-100%	90-100%	90-100%	90-100%	90-100%
1714728..1718078	-	1116	dnaE	lp_1899	DNA-directed DNA polymerase III subunit alpha	90-100%	90-100%	90-100%	90-100%	90-100%	90-100%	90-100%
1718439..1718639	+	66	-	lp_1900	membrane protein	90-100%	90-100%	90-100%	90-100%	90-100%	90-100%	90-100%
1719286..1721889	-	867	clpB	lp_1903	ATP-dependent Clp protease, ATP-binding subunit ClpB	90-100%	90-100%	90-100%	90-100%	90-100%	90-100%	90-100%
1722006..1723244	-	412	pepT	lp_1904	tripeptidase, M20B family	90-100%	90-100%	90-100%	90-100%	90-100%	90-100%	90-100%
1723283..1724305	-	340	-	lp_1905	hypothetical protein	90-100%	90-100%	90-100%	90-100%	90-100%	90-100%	90-100%
1724292..1724999	-	235	-	lp_1906	S-adenosyl-L-methionine-dependent methyltransferase	90-100%	90-100%	90-100%	90-100%	90-100%	90-100%	90-100%
1725553..1726758	+	401	-	lp_1908	membrane protein	90-100%	90-100%	90-100%	90-100%	90-100%	90-100%	90-100%
1726864..1727634	-	256	drrB	lp_1909	ABC transporter, permease protein, daunorubicin resistance family B (Drr)	90-100%	90-100%	90-100%	90-100%	90-100%	90-100%	90-100%
1727649..1728590	-	313	drrA	lp_1910	ABC transporter, ATP-binding protein,daunorubicin resistance family A (Drr)	90-100%	90-100%	90-100%	90-100%	90-100%	90-100%	90-100%
1728765..1729271	+	168	-	lp_1911	MarR family transcriptional regulator	90-100%	90-100%	90-100%	90-100%	90-100%	90-100%	90-100%
1729426..1731822	-	798	pps	lp_1912	phosphoenolpyruvate synthase (pyruvate phosphate dikinase)	90-100%	90-100%	90-100%	90-100%	90-100%	90-100%	90-100%
1732252..1732620	-	122	-	lp_1913	hypothetical protein	90-100%	90-100%	90-100%	90-100%	90-100%	90-100%	90-100%
1732613..1733146	-	177	-	lp_1914	MarR family transcriptional regulator	90-100%	90-100%	90-100%	90-100%	90-100%	90-100%	90-100%
1733489..1734634	+	381	-	lp_1915	lipoprotein	90-100%	90-100%	90-100%	90-100%	90-100%	90-100%	90-100%
1734960..1736066	-	368	-	lp_1916	membrane protein	90-100%	90-100%	90-100%	90-100%	90-100%	90-100%	90-100%
1736397..1737371	-	324	-	lp_1918	NAD(P)(H)-dependent oxidoreductase, quinone oxidoreductase (QOR) family	90-100%	90-100%	90-100%	90-100%	90-100%	90-100%	90-100%
1737482..1739758	-	758	mntA	lp_1919	cadmium-/manganese-transporting P-type ATPase	90-100%	90-100%	90-100%	90-100%	90-100%	90-100%	90-100%
1739826..1741115	-	429	enoA2	lp_1920	enolase (phosphopyruvate hydratase)	90-100%	90-100%	90-100%	90-100%	90-100%	90-100%	90-100%
1741289..1742683	-	464	-	lp_1921	drug resistance transport protein, major facilitator subfamily (MFS), EmrB/QacA subfamily	90-100%	90-100%	90-100%	90-100%	90-100%	90-100%	90-100%
1742849..1743298	+	149	-	lp_1922	MarR family transcriptional regulator	90-100%	90-100%	90-100%	90-100%	90-100%	90-100%	90-100%
1743368..1744513	-	381	dapE1	lp_1923	succinyl-diaminopimelate desuccinylase	90-100%	90-100%	90-100%	90-100%	90-100%	90-100%	90-100%
1744634..1746325	-	563	nox3	lp_1925	NADH oxidase	90-100%	90-100%	90-100%	90-100%	90-100%	90-100%	90-100%
1746518..1747270	+	250	-	lp_1926	DeoR family transcriptional regulator	90-100%	90-100%	90-100%	90-100%	90-100%	90-100%	90-100%
1747286..1747891	+	201	mutT	lp_1927	phosphohydrolase	90-100%	90-100%	90-100%	90-100%	90-100%	90-100%	90-100%
1748090..1748491	-	133	spx2	lp_1928	RNA polymerase (RNAP)-binding regulatory protein, arsenate reductase (ArsC) family, Spx subfamily	90-100%	90-100%	90-100%	90-100%	90-100%	90-100%	90-100%
1748657..1749046	-	129	-	lp_1929	hypothetical protein	90-100%	90-100%	90-100%	90-100%	90-100%	90-100%	90-100%
1749276..1749908	-	210	-	lp_1930	oxidoreductase, atypical SDR family, subgroup 6	90-100%	90-100%	90-100%	90-100%	90-100%	90-100%	90-100%
1750344..1752023	-	559	-	lp_1931	hypothetical protein	90-100%	90-100%	90-100%	90-100%	90-100%	90-100%	90-100%
1752183..1752851	-	222	-	lp_1932	phosphohydrolase	90-100%	90-100%	90-100%	90-100%	90-100%	90-100%	90-100%
1752844..1753452	-	202	thgA2	lp_1933	galactoside O-acetyltransferase	90-100%	90-100%	90-100%	90-100%	90-100%	90-100%	90-100%
1753523..1754236	-	237	-	lp_1934	RpiR family transcriptional regulator	90-100%	90-100%	90-100%	90-100%	90-100%	90-100%	90-100%
1754568..1755422	-	284	-	lp_1935	cell surface hydrolase, membrane-bound	90-100%	90-100%	90-100%	90-100%	90-100%	90-100%	90-100%
1755561..1756202	-	213	-	lp_1936	oxidoreductase, atypical SDR family, subgroup 6	90-100%	90-100%	90-100%	90-100%	90-100%	90-100%	90-100%
1756205..1756639	-	144	-	lp_1937	hypothetical protein	90-100%	90-100%	90-100%	90-100%	90-100%	90-100%	90-100%
1756855..1757745	+	296	-	lp_1938	LysR family transcriptional regulator	90-100%	90-100%	90-100%	90-100%	90-100%	90-100%	90-100%
1757909..1758853	+	314	-	lp_1939	oxidoreductase, medium chain dehydrogenases/reductase (MDR)/zinc-dependent alcohol dehydrogenase-like family	90-100%	90-100%	90-100%	90-100%	90-100%	90-100%	90-100%
1758948..1759196	-	82	-	lp_1940	hypothetical protein	90-100%	90-100%	90-100%	<59%	60-89%	<59%	90-100%
1759376..1760782	-	468	nox4	lp_1941	NADH oxidase	90-100%	90-100%	90-100%	90-100%	90-100%	90-100%	90-100%
1760937..1761542	-	201	rrp6	lp_1942	two-component system response regulator, LuxR family	90-100%	90-100%	90-100%	90-100%	90-100%	90-100%	90-100%
1761552..1762655	-	367	hpk6	lp_1943	two-component system histidine protein kinase; sensor protein	90-100%	90-100%	90-100%	90-100%	90-100%	90-100%	90-100%
1762639..1763409	-	256	-	lp_1944	multidrug ABC transporter, permease protein	90-100%	90-100%	90-100%	90-100%	90-100%	90-100%	90-100%
1763406..1764293	-	295	-	lp_1945	multidrug ABC transporter ATP-binding protein	90-100%	90-100%	90-100%	90-100%	90-100%	90-100%	90-100%
1764497..1764808	-	103	-	lp_1946	membrane protein	90-100%	90-100%	90-100%	90-100%	90-100%	90-100%	90-100%
1764940..1765407	+	155	-	lp_1947	GNAT family acetyltransferase	90-100%	90-100%	90-100%	90-100%	90-100%	90-100%	90-100%
1765436..1765903	+	155	-	lp_1948	MarR family transcriptional regulator	90-100%	90-100%	90-100%	90-100%	90-100%	90-100%	90-100%
1765900..1766568	+	222	-	lp_1949	membrane protein	90-100%	90-100%	90-100%	90-100%	90-100%	<59%	<59%
1767080..1767280	-	66	-	lp_1952	hydrolase	90-100%	<59%	<59%	60-89%	<59%	90-100%	90-100%
1767319..1767732	-	137	-	lp_1953	hypothetical protein	90-100%	90-100%	<59%	90-100%	<59%	90-100%	90-100%
1768313..1769212	+	299	-	lp_1954	ABC transporter ATP-binding protein	90-100%	90-100%	90-100%	90-100%	90-100%	90-100%	90-100%
1769226..1769978	+	250	-	lp_1955	ABC transporter permease	90-100%	90-100%	90-100%	90-100%	90-100%	90-100%	90-100%
1770051..1771109	-	352	-	lp_1956	ABC transporter permease	90-100%	60-89%	90-100%	90-100%	90-100%	90-100%	90-100%
1771106..1772176	-	356	-	lp_1957	ABC transporter permease	90-100%	90-100%	90-100%	90-100%	90-100%	90-100%	90-100%
1772178..1773071	-	297	-	lp_1958	acetoin ABC transporter, ATP-binding protein	90-100%	90-100%	90-100%	90-100%	90-100%	90-100%	90-100%
1773055..1773444	-	129	-	lp_1959	acetoin transport repressor, GntR family	90-100%	90-100%	90-100%	90-100%	90-100%	90-100%	90-100%
1774200..1775306	-	368	rpoD	lp_1962	DNA-directed RNA polymerase, sigma factor 42	90-100%	90-100%	90-100%	90-100%	90-100%	90-100%	90-100%
1775388..1777268	-	626	dnaG	lp_1963	DNA primase DnaG	90-100%	90-100%	90-100%	90-100%	90-100%	90-100%	90-100%
1777525..1779609	-	694	glyS	lp_1964	glycine-tRNA synthetase, beta chain	90-100%	90-100%	90-100%	90-100%	90-100%	90-100%	90-100%
1779609..1780508	-	299	glyQ	lp_1965	glycine-tRNA synthetase, alpha chain	90-100%	90-100%	90-100%	90-100%	90-100%	90-100%	90-100%
1780831..1781607	-	258	recO	lp_1966	DNA repair protein RecO	90-100%	90-100%	90-100%	90-100%	90-100%	90-100%	90-100%
1781638..1782546	-	302	era	lp_1967	ribosome biogenesis GTPase, Era subfamily	90-100%	90-100%	90-100%	90-100%	90-100%	90-100%	90-100%
1782587..1783003	-	138	dgk	lp_1968	diacylglycerol kinase	90-100%	90-100%	90-100%	90-100%	90-100%	90-100%	90-100%
1782987..1783466	-	159	-	lp_1969	metal-binding protein	90-100%	90-100%	90-100%	90-100%	90-100%	90-100%	90-100%
1783476..1784453	-	325	phoH	lp_1970	phosphate starvation-inducible protein	90-100%	90-100%	90-100%	90-100%	90-100%	90-100%	90-100%
1784786..1785229	-	147	-	lp_1972	hypothetical protein	90-100%	90-100%	90-100%	90-100%	90-100%	90-100%	90-100%
1785271..1785459	-	62	rpsU	lp_1973	30S ribosomal protein S21	90-100%	90-100%	90-100%	90-100%	90-100%	90-100%	90-100%
1785692..1786510	+	272	-	lp_1974	transcription regulator of gluconeogenic genes	90-100%	90-100%	90-100%	90-100%	90-100%	90-100%	90-100%
1786653..1787378	-	241	-	lp_1975	short-chain dehydrogenase	90-100%	90-100%	90-100%	90-100%	90-100%	90-100%	90-100%
1787436..1788332	-	298	nfo	lp_1976	deoxyribonuclease IV	90-100%	90-100%	90-100%	90-100%	90-100%	90-100%	90-100%
1788445..1789605	-	386	tagB3	lp_1977	glycosyl/glycerophosphate transferase, teichoic acid biosynthesis protein B precursor	90-100%	90-100%	90-100%	90-100%	90-100%	90-100%	90-100%
1789978..1790853	-	291	-	lp_1978	membrane protein	90-100%	90-100%	90-100%	90-100%	90-100%	90-100%	90-100%
1791056..1791586	-	176	msrA3	lp_1979	protein-methionine-S-oxide reductase	90-100%	90-100%	90-100%	90-100%	90-100%	90-100%	90-100%
1791667..1793463	-	598	aspS	lp_1980	aspartate-tRNA synthetase	90-100%	90-100%	90-100%	90-100%	90-100%	90-100%	90-100%
1793505..1794785	-	426	hisS	lp_1981	histidine-tRNA synthetase	90-100%	90-100%	90-100%	90-100%	90-100%	90-100%	90-100%
1795176..1796024	+	282	lytH	lp_1982	N-acetylmuramoyl-L-alanine amidase	90-100%	90-100%	90-100%	90-100%	90-100%	90-100%	90-100%
1796293..1797135	+	280	-	lp_1983	fructosamine kinase family protein	90-100%	90-100%	90-100%	90-100%	90-100%	90-100%	90-100%
1797243..1797866	-	207	-	lp_1985	phosphohydrolase	90-100%	90-100%	90-100%	90-100%	90-100%	90-100%	90-100%
1797939..1798385	-	148	dtd	lp_1986	D-Tyr-tRNA Tyr deacylase	90-100%	90-100%	90-100%	90-100%	90-100%	90-100%	90-100%
1798395..1800662	-	755	relA	lp_1987	GTP pyrophosphokinase / pyrophosphohydrolase	90-100%	90-100%	90-100%	90-100%	90-100%	90-100%	90-100%
1800743..1801078	-	111	-	lp_1988	membrane protein	90-100%	90-100%	90-100%	90-100%	90-100%	90-100%	90-100%
1801149..1801901	-	250	rsmE	lp_1989	RsmE family RNA methyltransferase	90-100%	90-100%	90-100%	90-100%	90-100%	90-100%	90-100%
1801914..1802864	-	316	-	lp_1990	50S ribosomal protein L11 methyltransferase	90-100%	90-100%	90-100%	90-100%	90-100%	90-100%	90-100%
1802973..1803602	-	209	-	lp_1991	DNA-3-methyladenine glycosylase II	90-100%	90-100%	90-100%	90-100%	90-100%	90-100%	90-100%
1803669..1803959	-	96	-	lp_1992	hypothetical protein	90-100%	90-100%	90-100%	90-100%	90-100%	90-100%	90-100%
1804214..1804504	+	96	-	lp_1994	hypothetical protein	90-100%	90-100%	90-100%	90-100%	90-100%	90-100%	90-100%
1804813..1805565	+	250	-	lp_1995	lipoprotein	90-100%	60-89%	<59%	60-89%	<59%	<59%	<59%
1806948..1807142	+	64	-	lp_1998	hypothetical protein	90-100%	<59%	<59%	<59%	<59%	<59%	<59%
1807170..1807982	+	270	-	lp_2000	hypothetical protein	90-100%	<59%	<59%	<59%	<59%	<59%	<59%
1808033..1808245	-	70	-	lp_2001	membrane protein	90-100%	<59%	<59%	<59%	<59%	<59%	<59%
1808474..1809142	+	222	-	lp_2002	hypothetical protein	90-100%	<59%	<59%	<59%	<59%	<59%	<59%
1809120..1810247	+	375	-	lp_2003	zinc metallopeptidase	90-100%	<59%	<59%	<59%	<59%	<59%	<59%
1810277..1811017	+	246	-	lp_2004	membrane protein	90-100%	<59%	<59%	<59%	<59%	<59%	<59%
1811098..1811391	-	97	ISP1-5C	lp_2005	transposase, fragment	90-100%	<59%	<59%	<59%	90-100%	<59%	<59%
1811513..1813165	-	550	ISP2_3	lp_2006	transposase	90-100%	90-100%	90-100%	90-100%	90-100%	90-100%	90-100%
1814575..1814922	+	115	-	lp_2011	transposase, fragment	90-100%	90-100%	<59%	90-100%	<59%	90-100%	<59%
1814919..1815062	+	47	-	lp_2011a	transposase, fragment	90-100%	90-100%	60-89%	90-100%	60-89%	90-100%	<59%
1815183..1815395	+	70	-	lp_2013	transposase, fragment	90-100%	90-100%	<59%	90-100%	90-100%	90-100%	<59%
1815392..1815586	+	64	-	lp_2013a	transposase, fragment	90-100%	60-89%	<59%	60-89%	60-89%	60-89%	<59%
1815573..1815812	+	79	-	lp_2014	transposase, fragment	90-100%	60-89%	60-89%	60-89%	60-89%	60-89%	<59%
1815868..1817703	-	611	lepA1	lp_2015	GTP-binding translation elongation factor LepA	90-100%	90-100%	90-100%	90-100%	90-100%	90-100%	90-100%
1817867..1819144	-	425	dltD	lp_2016	poly(glycerophosphate chain) D-alanine transfer protein DltD	90-100%	90-100%	90-100%	90-100%	90-100%	90-100%	90-100%
1819141..1819383	-	80	dltC1	lp_2017	D-alanine--poly(phosphoribitol) ligase subunit 2	90-100%	90-100%	90-100%	90-100%	90-100%	90-100%	90-100%
1819407..1820621	-	404	dltB	lp_2018	D-alanyl transfer protein DltB	90-100%	90-100%	90-100%	90-100%	90-100%	90-100%	90-100%
1820618..1822144	-	508	dltA	lp_2019	D-alanine--poly(phosphoribitol) ligase subunit 1	90-100%	90-100%	90-100%	90-100%	90-100%	90-100%	90-100%
1822187..1822336	-	49	dltX	lp_2020	D-Ala-teichoic acid biosynthesis protein	90-100%	90-100%	90-100%	90-100%	90-100%	90-100%	90-100%
1822368..1823543	-	391	pbpX2	lp_2021	serine-type D-Ala-D-Ala carboxypeptidase	90-100%	90-100%	90-100%	90-100%	90-100%	90-100%	90-100%
1825334..1826476	-	380	dnaJ	lp_2026	chaperone protein DnaJ	90-100%	90-100%	90-100%	90-100%	90-100%	90-100%	90-100%
1826578..1828446	-	622	dnaK	lp_2027	chaperone, heat shock protein DnaK	90-100%	90-100%	90-100%	90-100%	90-100%	90-100%	90-100%
1828490..1829089	-	199	grpE	lp_2028	heat shock protein GrpE	90-100%	90-100%	90-100%	90-100%	90-100%	90-100%	90-100%
1829110..1830153	-	347	hrcA	lp_2029	heat-inducible transcription repressor HrcA	90-100%	90-100%	90-100%	90-100%	90-100%	90-100%	90-100%
1830543..1831253	-	236	aldB	lp_2030	alpha-acetolactate decarboxylase	90-100%	90-100%	90-100%	90-100%	90-100%	90-100%	90-100%
1831254..1832255	-	333	ribC2	lp_2031	bifunctional protein: riboflavin kinase; FMN adenylyltransferase	90-100%	90-100%	90-100%	90-100%	90-100%	90-100%	90-100%
1832268..1833191	-	307	truB	lp_2032	tRNA pseudouridine synthase B	90-100%	90-100%	90-100%	90-100%	90-100%	90-100%	90-100%
1833676..1834197	-	173	aroI	lp_2033	shikimate kinase	90-100%	90-100%	90-100%	90-100%	90-100%	90-100%	60-89%
1834200..1835297	-	365	tyrA	lp_2034	prephenate dehydrogenase	90-100%	90-100%	90-100%	90-100%	90-100%	90-100%	60-89%
1835300..1836598	-	432	aroE	lp_2035	3-phosphoshikimate 1-carboxyvinyltransferase	90-100%	90-100%	90-100%	90-100%	90-100%	90-100%	90-100%
1836612..1837139	-	175	-	lp_2036	aromatic amino acid biosynthesis enzyme	90-100%	90-100%	90-100%	90-100%	90-100%	90-100%	90-100%
1837148..1838317	-	389	aroF	lp_2037	chorismate synthase	90-100%	90-100%	90-100%	90-100%	90-100%	90-100%	90-100%
1838310..1839764	-	484	-	lp_2038	bifunctional protein: transport protein, MFS; chorismate mutase type II	90-100%	90-100%	90-100%	90-100%	90-100%	90-100%	90-100%
1840413..1840766	-	117	rbfA	lp_2039	ribosome-binding factor A	90-100%	90-100%	90-100%	90-100%	90-100%	90-100%	90-100%
1840789..1843365	-	858	infB	lp_2040	translation initiation factor IF-2	90-100%	90-100%	90-100%	90-100%	90-100%	90-100%	90-100%
1843380..1843685	-	101	-	lp_2041	ribosomal protein HS6-type (S12/L30/L7a)	90-100%	90-100%	90-100%	90-100%	90-100%	90-100%	90-100%
1843675..1843974	-	99	-	lp_2042	nucleic-acid-binding protein implicated in transcription termination	90-100%	90-100%	90-100%	90-100%	90-100%	90-100%	90-100%
1844019..1845236	-	405	nusA	lp_2043	transcription termination-antitermination factor NusA	90-100%	90-100%	90-100%	90-100%	90-100%	90-100%	90-100%
1845257..1845733	-	158	rimP	lp_2044	ribosome maturation protein RimP	90-100%	90-100%	90-100%	90-100%	90-100%	90-100%	90-100%
1846029..1850342	-	1437	polC	lp_2045	DNA-directed DNA polymerase III, alpha chain PolC-type	90-100%	90-100%	90-100%	90-100%	90-100%	90-100%	90-100%
1850836..1852545	-	569	proS	lp_2048	proline-tRNA synthetase	90-100%	90-100%	90-100%	90-100%	90-100%	90-100%	90-100%
1852585..1853862	-	425	-	lp_2049	zinc-dependent protease, membrane associated	90-100%	90-100%	90-100%	90-100%	90-100%	90-100%	90-100%
1853900..1854685	-	261	cdsA	lp_2050	phosphatidate cytidylyltransferase	90-100%	90-100%	90-100%	90-100%	90-100%	90-100%	90-100%
1854701..1855480	-	259	uppS	lp_2051	undecaprenyl pyrophosphate synthetase	90-100%	90-100%	90-100%	90-100%	90-100%	90-100%	90-100%
1855600..1856163	-	187	rrf	lp_2052	ribosome recycling factor	90-100%	90-100%	90-100%	90-100%	90-100%	90-100%	90-100%
1856165..1856887	-	240	pyrH	lp_2053	uridylate kinase	90-100%	90-100%	90-100%	90-100%	90-100%	90-100%	90-100%
1857088..1857966	-	292	tsf	lp_2054	translation elongation factor Ts	90-100%	90-100%	90-100%	90-100%	90-100%	90-100%	90-100%
1858069..1858872	-	267	rpsB	lp_2055	30S ribosomal protein S2	90-100%	90-100%	90-100%	90-100%	90-100%	90-100%	90-100%
1859097..1859819	+	240	-	lp_2056	HAD-superfamily hydrolase	90-100%	90-100%	90-100%	90-100%	90-100%	90-100%	90-100%
1860108..1861106	-	332	ldhD	lp_2057	D-lactate dehydrogenase	90-100%	90-100%	90-100%	90-100%	90-100%	90-100%	90-100%
1861191..1861496	-	101	-	lp_2058	endonuclease, GIY-YIG nuclease superfamily	90-100%	90-100%	90-100%	90-100%	<59%	90-100%	90-100%
1861480..1862238	-	252	-	lp_2059	methyltransferase	90-100%	90-100%	90-100%	90-100%	90-100%	90-100%	90-100%
1862350..1862985	+	211	plsC	lp_2060	1-acylglycerol-3-phosphate O-acyltransferase	90-100%	90-100%	90-100%	90-100%	90-100%	90-100%	90-100%
1863042..1863278	-	78	-	lp_2061	hypothetical protein	90-100%	90-100%	90-100%	90-100%	90-100%	90-100%	90-100%
1863376..1863615	-	79	-	lp_2062	hypothetical protein	90-100%	90-100%	90-100%	90-100%	90-100%	90-100%	90-100%
1863767..1864399	+	210	lexA	lp_2063	transcription repressor and protease LexA of the SOS regulon	90-100%	90-100%	90-100%	90-100%	90-100%	90-100%	90-100%
1865024..1865653	+	209	-	lp_2066	hypothetical protein	90-100%	90-100%	90-100%	90-100%	90-100%	90-100%	90-100%
1865703..1866872	-	389	mvaS	lp_2067	hydroxymethylglutaryl-CoA synthase	90-100%	90-100%	90-100%	90-100%	90-100%	90-100%	90-100%
1866908..1867300	-	130	-	lp_2068	hypothetical protein	90-100%	90-100%	90-100%	90-100%	90-100%	90-100%	90-100%
1867464..1867856	+	130	-	lp_2069	hypothetical protein	90-100%	90-100%	90-100%	90-100%	90-100%	90-100%	60-89%
1868303..1869244	+	313	-	lp_2071	family 2 glycosyltransferase	90-100%	90-100%	90-100%	90-100%	90-100%	90-100%	90-100%
1869944..1870516	-	190	-	lp_2074	transposase, fragment	90-100%	90-100%	<59%	90-100%	90-100%	90-100%	<59%
1870668..1871852	-	394	-	lp_2075	transcriptional attenuator, cell envelope-related, LytR family	90-100%	90-100%	<59%	90-100%	90-100%	90-100%	<59%
1871833..1872624	-	263	-	lp_2076	nitrate/sulfonate/bicarbonate ABC transporter ATP-binding protein	90-100%	90-100%	<59%	90-100%	90-100%	90-100%	<59%
1872643..1874385	-	580	-	lp_2077	nitrate/sulfonate/bicarbonate ABC transporter,permease protein	90-100%	90-100%	<59%	90-100%	90-100%	<59%	<59%
1874864..1876075	-	403	rodA1	lp_2078	rod-shape determining protein	90-100%	90-100%	<59%	90-100%	90-100%	90-100%	<59%
1876941..1877147	-	68	-	lp_2081	hypothetical protein	90-100%	90-100%	90-100%	90-100%	90-100%	90-100%	90-100%
1877322..1878083	-	253	-	lp_2082	methyltransferase	90-100%	90-100%	90-100%	90-100%	90-100%	90-100%	90-100%
1878195..1878542	+	115	-	lp_2083	hypothetical protein	90-100%	90-100%	90-100%	90-100%	90-100%	90-100%	90-100%
1878639..1879850	-	403	-	lp_2084	transport protein, major facilitator superfamily (MFS)	90-100%	90-100%	90-100%	90-100%	90-100%	90-100%	90-100%
1879966..1880550	+	194	-	lp_2085	transcriptional regulator	90-100%	90-100%	90-100%	90-100%	90-100%	90-100%	90-100%
1880693..1881211	-	172	apt	lp_2086	adenine phosphoribosyltransferase	90-100%	90-100%	90-100%	90-100%	90-100%	90-100%	90-100%
1881230..1883566	-	778	recJ	lp_2087	single-strand DNA-specific exonuclease RecJ	90-100%	90-100%	90-100%	90-100%	90-100%	90-100%	90-100%
1883588..1883938	-	116	-	lp_2088	membrane protein	90-100%	90-100%	90-100%	90-100%	90-100%	90-100%	90-100%
1883951..1884742	-	263	-	lp_2089	short-chain dehydrogenase	90-100%	90-100%	90-100%	90-100%	90-100%	90-100%	90-100%
1884752..1885687	-	311	elaC	lp_2090	ribonuclease Z	90-100%	90-100%	90-100%	90-100%	90-100%	90-100%	90-100%
1886120..1886404	+	94	-	lp_2093	hypothetical protein	90-100%	90-100%	90-100%	90-100%	90-100%	90-100%	90-100%
1886551..1887846	-	431	cgtA	lp_2094	rRNA maturation GTPase CgtA, Obg family	90-100%	90-100%	90-100%	90-100%	90-100%	90-100%	90-100%
1888094..1888849	+	251	fruR	lp_2095	DeoR family transcriptional regulator	90-100%	90-100%	90-100%	90-100%	90-100%	90-100%	90-100%
1888846..1889763	+	305	fruK	lp_2096	1-phosphofructokinase	90-100%	90-100%	90-100%	90-100%	90-100%	90-100%	90-100%
1889785..1891752	+	655	fruA	lp_2097	PTS system, fructose-specific EIIABC component	90-100%	90-100%	90-100%	90-100%	90-100%	90-100%	90-100%
1891892..1893214	+	440	-	lp_2098	metallophosphoesterase, lipoprotein precursor	90-100%	90-100%	90-100%	90-100%	90-100%	90-100%	90-100%
1893322..1894773	-	483	cps4J	lp_2099	polysaccharide repeat unit transporter (flippase)	90-100%	90-100%	90-100%	90-100%	90-100%	90-100%	90-100%
1894853..1895821	-	322	cps4I	lp_2100	glycosyltransferase, family 2 (GT2)	90-100%	90-100%	90-100%	90-100%	90-100%	90-100%	90-100%
1895806..1897080	-	424	cps4H	lp_2101	polysaccharide polymerase	90-100%	90-100%	90-100%	90-100%	90-100%	90-100%	90-100%
1897077..1898105	-	342	cps4G	lp_2102	glycosyltransferase, family 1 (GT1)	90-100%	90-100%	90-100%	<59%	90-100%	90-100%	90-100%
1898121..1899212	-	363	cps4F	lp_2103	glycosyltransferase, family 1 (GT1)	90-100%	90-100%	90-100%	90-100%	90-100%	90-100%	90-100%
1899212..1899877	-	221	cps4E	lp_2104	polysaccharide biosynthesis polyprenyl glycosylphosphotransferase, priming glycosyltransferase	90-100%	90-100%	90-100%	90-100%	90-100%	90-100%	90-100%
1899864..1900805	-	313	cps4D	lp_2105	UDP N-acetyl glucosamine 4-epimerase, NAD dependent	90-100%	90-100%	90-100%	90-100%	90-100%	90-100%	90-100%
1900821..1901615	-	264	cps4C	lp_2106	polysaccharide biosynthesis protein; phosphatase	90-100%	90-100%	90-100%	90-100%	90-100%	90-100%	60-89%
1901581..1902288	-	235	cps4B	lp_2107	polysaccharide biosynthesis protein	90-100%	90-100%	90-100%	90-100%	90-100%	90-100%	90-100%
1902306..1903064	-	252	cps4A	lp_2108	polysaccharide biosynthesis protein, chain length regulator	90-100%	90-100%	90-100%	90-100%	90-100%	90-100%	90-100%
1903487..1905301	-	604	uvrC	lp_2109	excinuclease ABC subunit C	90-100%	90-100%	90-100%	90-100%	90-100%	90-100%	90-100%
1905484..1906224	-	246	glnQ3	lp_2110	glutamine ABC transporter ATP-binding protein	90-100%	90-100%	90-100%	90-100%	90-100%	90-100%	90-100%
1906217..1907692	-	491	glnPH2	lp_2111	glutamine ABC transporter, substrate binding and permease protein	90-100%	90-100%	90-100%	90-100%	90-100%	90-100%	90-100%
1907898..1908068	+	56	-	lp_2112	hypothetical protein	90-100%	90-100%	90-100%	90-100%	90-100%	90-100%	90-100%
1908124..1908531	-	135	-	lp_2113	hypothetical protein	90-100%	90-100%	90-100%	90-100%	90-100%	90-100%	90-100%
1908778..1909074	-	98	-	lp_2114	NTP pyrophosphohydrolase	90-100%	90-100%	90-100%	90-100%	90-100%	90-100%	90-100%
1909076..1909669	-	197	-	lp_2115	ribosome biogenesis GTPase, YsxC/EngB family	90-100%	90-100%	90-100%	90-100%	90-100%	90-100%	90-100%
1909828..1911093	-	421	clpX	lp_2116	ATP-dependent Clp protease ATP-binding subunit ClpX	90-100%	90-100%	90-100%	90-100%	90-100%	90-100%	90-100%
1911388..1912710	-	440	tig	lp_2118	trigger factor / peptidylprolyl isomerase	90-100%	90-100%	90-100%	90-100%	90-100%	90-100%	90-100%
1912914..1914101	-	395	tuf	lp_2119	translation elongation factor Tu	90-100%	90-100%	90-100%	90-100%	90-100%	90-100%	90-100%
1914316..1915230	-	304	-	lp_2121	hypothetical protein	90-100%	90-100%	90-100%	90-100%	90-100%	90-100%	90-100%
1915293..1917017	-	574	-	lp_2122	metallo-beta-lactamase superfamily protein	90-100%	90-100%	90-100%	90-100%	90-100%	90-100%	90-100%
1917037..1917909	-	290	dapA1	lp_2123	dihydrodipicolinate synthase	90-100%	90-100%	90-100%	90-100%	90-100%	90-100%	90-100%
1918027..1919229	-	400	-	lp_2124	transport protein, major facilitator superfamily (MFS)	90-100%	90-100%	90-100%	<59%	90-100%	90-100%	90-100%
1919366..1919635	-	89	rpsO	lp_2125	30S ribosomal protein S15	90-100%	90-100%	90-100%	90-100%	90-100%	90-100%	90-100%
1919863..1920117	+	84	rpsT	lp_2126	30S ribosomal protein S20	90-100%	90-100%	90-100%	90-100%	90-100%	90-100%	90-100%
1920294..1921355	-	353	holA	lp_2128	DNA-directed DNA polymerase III subunit delta	90-100%	90-100%	90-100%	90-100%	90-100%	90-100%	90-100%
1921306..1923597	-	763	comEC	lp_2129	ComE operon protein 3, DNA transport protein	90-100%	90-100%	90-100%	90-100%	90-100%	90-100%	90-100%
1923598..1924083	-	161	comEB	lp_2130	ComE operon protein 1, dCMP deaminase	90-100%	90-100%	90-100%	90-100%	90-100%	90-100%	90-100%
1924138..1924863	-	241	comEA	lp_2131	ComE operon protein 1, DNA receptor	90-100%	90-100%	90-100%	90-100%	90-100%	90-100%	90-100%
1924966..1926012	-	348	lon	lp_2132	extracellular protease Lon, peptidase S16 family, membrane-bound	90-100%	90-100%	90-100%	90-100%	90-100%	90-100%	90-100%
1926005..1926496	-	163	kdtB	lp_2133	pantetheine-phosphate adenylyltransferase	90-100%	90-100%	90-100%	90-100%	90-100%	90-100%	90-100%
1926500..1927063	-	187	-	lp_2134	N6-adenine-specific methylase	90-100%	90-100%	90-100%	90-100%	90-100%	90-100%	90-100%
1927079..1927381	-	100	-	lp_2135	hypothetical protein	90-100%	90-100%	90-100%	90-100%	90-100%	90-100%	90-100%
1927542..1930973	-	1143	pycA	lp_2136	pyruvate carboxylase	90-100%	90-100%	90-100%	90-100%	90-100%	90-100%	90-100%
1931004..1932170	-	388	ftsW	lp_2137	cell division protein FtsW	90-100%	90-100%	90-100%	90-100%	90-100%	90-100%	90-100%
1932633..1934222	-	529	-	lp_2141	membrane protein	90-100%	90-100%	90-100%	90-100%	90-100%	90-100%	90-100%
1934324..1935676	-	450	ica2	lp_2142	glycosyltransferase	90-100%	90-100%	90-100%	90-100%	90-100%	90-100%	90-100%
1935676..1936275	-	199	-	lp_2143	exosortase	90-100%	90-100%	90-100%	90-100%	90-100%	90-100%	90-100%
1937207..1938508	-	433	-	lp_2145	extracellular protein, cell-wall anchored	90-100%	90-100%	90-100%	90-100%	90-100%	90-100%	<59%
1938776..1940614	-	612	typA	lp_2146	translation elongation factor, GTPase,TypA/BipA family	90-100%	90-100%	90-100%	90-100%	90-100%	90-100%	90-100%
1940804..1941577	-	257	suhB	lp_2147	myo-inositol-1(or 4)-monophosphatase	90-100%	90-100%	90-100%	90-100%	90-100%	90-100%	90-100%
1941588..1941881	-	97	-	lp_2149	hypothetical protein	90-100%	90-100%	90-100%	90-100%	90-100%	90-100%	90-100%
1941868..1942800	-	310	-	lp_2150	malate/L-lactate/L-2-hydroxyisocapronate dehydrogenase	90-100%	90-100%	90-100%	90-100%	90-100%	90-100%	90-100%
1943205..1944617	-	470	pdhD	lp_2151	pyruvate dehydrogenase complex, E3 component; dihydrolipoamide dehydrogenase	90-100%	90-100%	90-100%	90-100%	90-100%	90-100%	90-100%
1944625..1945920	-	431	pdhC	lp_2152	pyruvate dehydrogenase complex, E2 component; dihydrolipoamide S-acetyltransferase	90-100%	90-100%	90-100%	90-100%	90-100%	90-100%	90-100%
1945978..1946955	-	325	pdhB	lp_2153	pyruvate dehydrogenase complex, E1 component,beta subunit	90-100%	90-100%	90-100%	90-100%	90-100%	90-100%	90-100%
1946957..1948069	-	370	pdhA	lp_2154	pyruvate dehydrogenase complex, E1 component,alpha subunit	90-100%	90-100%	90-100%	90-100%	90-100%	90-100%	90-100%
1948354..1948914	+	186	def1	lp_2155	formylmethionine deformylase	90-100%	90-100%	90-100%	90-100%	90-100%	90-100%	90-100%
1948944..1949450	-	168	-	lp_2156	membrane protein	90-100%	90-100%	90-100%	90-100%	90-100%	90-100%	90-100%
1949733..1949951	+	72	-	lp_2157	hypothetical protein	90-100%	90-100%	90-100%	90-100%	90-100%	90-100%	90-100%
1949948..1951624	+	558	-	lp_2158	metallo-beta-lactamase superfamily protein	90-100%	90-100%	90-100%	90-100%	90-100%	90-100%	90-100%
1951687..1952646	+	319	-	lp_2159	diacylglycerol/lipid kinase	90-100%	90-100%	90-100%	90-100%	90-100%	90-100%	90-100%
1952868..1953071	-	67	-	lp_2160	hypothetical protein	90-100%	<59%	90-100%	90-100%	90-100%	90-100%	90-100%
1953245..1954735	-	496	-	lp_2162	extracellular protein, NlpC/P60 family,gamma-D-glutamate-meso-diaminopimelate muropeptidase	90-100%	90-100%	90-100%	90-100%	90-100%	90-100%	90-100%
1955212..1956474	+	420	ISP1_7	lp_2164	transposase	90-100%	<59%	<59%	<59%	90-100%	<59%	<59%
1956536..1957501	-	321	prs2	lp_2166	ribose-phosphate pyrophosphokinase	90-100%	90-100%	90-100%	60-89%	90-100%	90-100%	90-100%
1957656..1960205	-	849	recD	lp_2168	exodeoxyribonuclease V, alpha chain	90-100%	90-100%	90-100%	90-100%	90-100%	90-100%	90-100%
1960221..1960895	-	224	-	lp_2169	hypothetical protein	90-100%	90-100%	90-100%	90-100%	90-100%	90-100%	90-100%
1960916..1961581	-	221	pgm6	lp_2170	phosphoglycerate mutase family protein	90-100%	90-100%	90-100%	90-100%	90-100%	90-100%	90-100%
1962105..1963553	-	482	-	lp_2173	cell surface protein, CscB family	90-100%	90-100%	90-100%	90-100%	90-100%	90-100%	90-100%
1963560..1964594	-	344	-	lp_2174	cell surface protein precursor	90-100%	90-100%	90-100%	90-100%	90-100%	90-100%	90-100%
1964653..1965384	-	243	-	lp_2175	cell surface protein, CscC family	90-100%	90-100%	90-100%	90-100%	90-100%	90-100%	90-100%
1965666..1966328	-	220	ktrA	lp_2176	potassium uptake protein	90-100%	90-100%	90-100%	90-100%	90-100%	90-100%	90-100%
1966338..1967696	-	452	ktrB	lp_2177	potassium uptake protein	90-100%	90-100%	90-100%	90-100%	90-100%	90-100%	90-100%
1967886..1969010	-	374	trmU	lp_2178	tRNA (5-methyl aminomethyl-2-thiouridylate)-methyltransferase	90-100%	90-100%	90-100%	90-100%	90-100%	90-100%	90-100%
1969127..1969468	-	113	-	lp_2179	cysteine desulfurase associated protein	90-100%	90-100%	90-100%	90-100%	90-100%	90-100%	90-100%
1969471..1970631	-	386	iscS	lp_2180	cysteine desulfurase	90-100%	90-100%	90-100%	90-100%	90-100%	90-100%	90-100%
1970690..1971382	-	230	mtn	lp_2181	methylthioadenosine nucleosidase; S-adenosylhomocysteine nucleosidase	90-100%	90-100%	90-100%	90-100%	90-100%	90-100%	90-100%
1971403..1971654	-	83	-	lp_2182	hypothetical protein	90-100%	90-100%	90-100%	90-100%	<59%	90-100%	90-100%
1971654..1972208	-	184	-	lp_2183	ADP-ribose pyrophosphatase	90-100%	90-100%	90-100%	90-100%	90-100%	90-100%	90-100%
1972403..1973401	-	332	dapF	lp_2185	diaminopimelate epimerase	90-100%	90-100%	90-100%	90-100%	90-100%	90-100%	90-100%
1973735..1976533	-	932	ileS	lp_2187	isoleucine-tRNA synthetase	90-100%	90-100%	90-100%	90-100%	90-100%	90-100%	90-100%
1976848..1977546	-	232	divIVA	lp_2189	cell division initiation protein DivIVA	90-100%	90-100%	90-100%	90-100%	90-100%	90-100%	90-100%
1977564..1978349	-	261	-	lp_2190	cell division protein, RNA-binding S4 domain-containing protein	90-100%	90-100%	90-100%	90-100%	90-100%	90-100%	90-100%
1978373..1978633	-	86	-	lp_2191	cell division protein	90-100%	90-100%	90-100%	90-100%	90-100%	90-100%	90-100%
1978646..1979068	-	140	sepF	lp_2192	cell division protein	90-100%	90-100%	90-100%	90-100%	90-100%	90-100%	90-100%
1979092..1980375	-	427	ftsZ	lp_2193	cell division protein FtsZ	90-100%	90-100%	90-100%	90-100%	90-100%	90-100%	90-100%
1980405..1981751	-	448	ftsA	lp_2194	cell division protein FtsA	90-100%	90-100%	90-100%	90-100%	90-100%	90-100%	90-100%
1981868..1982743	-	291	ftsQ	lp_2195	cell division initiation protein FtsQ	90-100%	90-100%	90-100%	90-100%	90-100%	90-100%	90-100%
1982774..1983865	-	363	murG	lp_2196	UDP-N-acetylglucosamine-N-acetylmuramyl-(pentapeptide) pyrophosphoryl-undecaprenol N-acetylglucosamine transferase	90-100%	90-100%	90-100%	90-100%	90-100%	90-100%	90-100%
1983865..1985244	-	459	murD	lp_2197	UDP-N-acetylmuramoylalanine--D-glutamate ligase	90-100%	90-100%	90-100%	90-100%	90-100%	90-100%	90-100%
1985536..1986501	-	321	mraY	lp_2199	phospho-N-acetylmuramoyl-pentapeptide-transferase	90-100%	90-100%	90-100%	90-100%	90-100%	90-100%	90-100%
1986530..1988671	-	713	pbp2B	lp_2200	transpeptidase, penicillin binding protein 2B	90-100%	90-100%	90-100%	90-100%	90-100%	90-100%	90-100%
1988668..1989063	-	131	ftsL	lp_2201	cell division protein FtsL	90-100%	90-100%	90-100%	90-100%	90-100%	90-100%	90-100%
1989085..1990044	-	319	mraW	lp_2202	S-adenosyl-methyltransferase MraW	90-100%	90-100%	90-100%	90-100%	90-100%	90-100%	90-100%
1990078..1990503	-	141	mraZ	lp_2203	cell division protein MraZ	90-100%	90-100%	90-100%	90-100%	90-100%	90-100%	90-100%
1990673..1991041	-	122	-	lp_2205	membrane protein	90-100%	90-100%	90-100%	90-100%	90-100%	90-100%	90-100%
1991157..1992116	+	319	-	lp_2206	Mg2+ and Co2+ transport protein	90-100%	90-100%	90-100%	90-100%	90-100%	90-100%	90-100%
1992621..1995008	-	795	ftsK2	lp_2210	cell division protein FtsK	90-100%	90-100%	90-100%	90-100%	90-100%	90-100%	90-100%
1995121..1995633	-	170	cspR	lp_2211	23S rRNA methyltransferase	90-100%	90-100%	90-100%	90-100%	90-100%	90-100%	90-100%
1995925..1996572	+	215	-	lp_2212	NADH-flavin reductase	90-100%	90-100%	90-100%	90-100%	90-100%	90-100%	90-100%
1996907..1998256	+	449	brnT	lp_2213	branched-chain (Leu, Ile & Val) amino acid transporter, LIVCS family	90-100%	90-100%	90-100%	90-100%	90-100%	90-100%	90-100%
1998604..1999458	-	284	rrmA	lp_2215	rRNA large subunit methyltransferase A	90-100%	90-100%	90-100%	90-100%	90-100%	90-100%	90-100%
1999725..1999994	+	89	rpsN2	lp_2216	30S ribosomal protein S14	90-100%	90-100%	90-100%	90-100%	90-100%	90-100%	90-100%
2000156..2001310	-	384	-	lp_2217	transporter	90-100%	90-100%	90-100%	90-100%	90-100%	90-100%	90-100%
2001325..2001684	-	119	pts17A	lp_2218	PTS system, glucitol/sorbitol-specific EIIA component	90-100%	90-100%	90-100%	90-100%	90-100%	90-100%	90-100%
2001816..2002835	+	339	-	lp_2219	6-phosphogluconolactonase	90-100%	90-100%	90-100%	90-100%	90-100%	90-100%	90-100%
2002851..2003489	+	212	cutC	lp_2220	copper homeostasis protein	90-100%	90-100%	90-100%	90-100%	90-100%	90-100%	90-100%
2003743..2004645	-	300	rluD2	lp_2221	pseudouridylate synthase	90-100%	90-100%	90-100%	90-100%	90-100%	90-100%	90-100%
2004642..2005445	-	267	ppnK	lp_2222	inorganic polyphosphate/ATP-NAD kinase	90-100%	90-100%	90-100%	90-100%	90-100%	90-100%	90-100%
2005442..2006104	-	220	-	lp_2223	GTP pyrophosphokinase	90-100%	90-100%	90-100%	90-100%	90-100%	90-100%	90-100%
2006397..2007032	+	211	-	lp_2224	dithiol-disulfide isomerase, DsbA family,FrnE-like subfamily	90-100%	90-100%	90-100%	90-100%	90-100%	90-100%	90-100%
2007247..2009058	-	603	pepF1	lp_2225	oligoendopeptidase F	90-100%	90-100%	90-100%	90-100%	90-100%	90-100%	90-100%
2009136..2010221	-	361	-	lp_2226	competence protein/transcription factor,CoiA-like family	90-100%	90-100%	90-100%	90-100%	90-100%	90-100%	90-100%
2010406..2011137	-	243	mecA	lp_2227	negative regulator of competence	90-100%	90-100%	90-100%	90-100%	90-100%	90-100%	90-100%
2011273..2011671	-	132	spx3	lp_2228	RNA polymerase (RNAP)-binding regulatory protein, arsenate reductase (ArsC) family, Spx subfamily	90-100%	90-100%	90-100%	90-100%	90-100%	90-100%	90-100%
2011958..2012701	-	247	-	lp_2229	beta-lactamase superfamily metal-dependent hydrolase	90-100%	90-100%	90-100%	90-100%	90-100%	90-100%	90-100%
2012842..2013342	+	166	-	lp_2230	hypothetical protein	90-100%	90-100%	90-100%	90-100%	90-100%	90-100%	90-100%
2021158..2021538	-	126	-	lp_2231a	hypothetical protein	90-100%	90-100%	90-100%	90-100%	90-100%	90-100%	90-100%
2021538..2021945	-	135	-	lp_2231b	RNA-binding protein, S1-type	90-100%	90-100%	90-100%	90-100%	90-100%	90-100%	90-100%
2022075..2022659	-	194	ppiB	lp_2231c	peptidyl-prolyl isomerase	90-100%	90-100%	90-100%	90-100%	90-100%	90-100%	90-100%
2022823..2023479	+	218	-	lp_2232	membrane protein	90-100%	90-100%	90-100%	90-100%	90-100%	90-100%	90-100%
2023570..2024211	-	213	-	lp_2234	membrane protein	90-100%	90-100%	90-100%	90-100%	90-100%	90-100%	90-100%
2024195..2024986	-	263	-	lp_2235	HAD-superfamily hydrolase	90-100%	90-100%	90-100%	90-100%	90-100%	90-100%	90-100%
2025008..2025637	-	209	-	lp_2236	hypothetical protein	90-100%	90-100%	90-100%	90-100%	90-100%	90-100%	90-100%
2025656..2027041	-	461	-	lp_2237	bifunctional protein: 5'-nucleotidase; 2',3'-cyclic phosphodiesterase	90-100%	90-100%	90-100%	90-100%	90-100%	90-100%	90-100%
2027111..2027719	-	202	-	lp_2238	metallophosphatase	90-100%	90-100%	90-100%	90-100%	90-100%	90-100%	90-100%
2028235..2029620	-	461	-	lp_2240	amino acid transport protein	90-100%	90-100%	90-100%	90-100%	90-100%	90-100%	90-100%
2029940..2031133	-	397	ack3	lp_2242	acetate kinase	90-100%	90-100%	90-100%	90-100%	90-100%	90-100%	90-100%
2031145..2032155	-	336	-	lp_2243	type I restriction-modification system,adenine-specific methyltransferase subunit	90-100%	90-100%	90-100%	90-100%	90-100%	90-100%	90-100%
2032367..2032951	-	194	-	lp_2244	bacterial type II secretion/trafficking system protein	90-100%	90-100%	90-100%	90-100%	90-100%	90-100%	90-100%
2033026..2033499	-	157	-	lp_2246	bacterial type II secretion/trafficking system extracellular protein	90-100%	90-100%	90-100%	90-100%	90-100%	90-100%	90-100%
2033489..2033845	-	118	-	lp_2247	bacterial type II secretion/trafficking system protein	90-100%	90-100%	90-100%	90-100%	90-100%	90-100%	90-100%
2033842..2034891	-	349	-	lp_2248	bacterial type II secretion/trafficking system protein F	90-100%	90-100%	90-100%	90-100%	90-100%	90-100%	90-100%
2034827..2035801	-	324	gspE	lp_2249	bacterial type II secretion/trafficking system protein E, ATPase	90-100%	90-100%	90-100%	90-100%	90-100%	90-100%	90-100%
2036001..2036921	-	306	rbsK2	lp_2251	ribokinase	90-100%	90-100%	90-100%	90-100%	90-100%	90-100%	90-100%
2037058..2037786	-	242	-	lp_2253	YebC/PmpR family DNA-binding regulatory protein	90-100%	90-100%	90-100%	90-100%	90-100%	90-100%	90-100%
2038004..2038324	-	106	-	lp_2254	hypothetical protein	90-100%	90-100%	90-100%	90-100%	90-100%	90-100%	90-100%
2038317..2039189	-	290	-	lp_2255	hypothetical protein	90-100%	90-100%	90-100%	90-100%	90-100%	90-100%	90-100%
2039312..2040322	-	336	ccpA	lp_2256	catabolite control protein A	90-100%	90-100%	90-100%	90-100%	90-100%	90-100%	90-100%
2040586..2041695	+	369	pepQ	lp_2258	Xaa-Pro dipeptidase	90-100%	90-100%	90-100%	90-100%	90-100%	90-100%	90-100%
2041782..2042243	-	153	-	lp_2259	MerR family transcriptional regulator	90-100%	90-100%	90-100%	90-100%	90-100%	90-100%	90-100%
2042313..2042825	-	170	-	lp_2260	extracellular protein	90-100%	90-100%	90-100%	90-100%	90-100%	90-100%	90-100%
2042828..2043244	-	138	-	lp_2261	hypothetical protein	90-100%	90-100%	90-100%	90-100%	90-100%	90-100%	90-100%
2043433..2044326	+	297	-	lp_2262	mechanosensitive ion channel family protein	90-100%	90-100%	90-100%	90-100%	90-100%	90-100%	90-100%
2044594..2045748	-	384	-	lp_2263	N-acetyldiaminopimelate deacetylase	90-100%	90-100%	90-100%	90-100%	90-100%	90-100%	90-100%
2045766..2046476	-	236	dapD	lp_2264	tetrahydrodipicolinate N-acetyltransferase	90-100%	90-100%	90-100%	90-100%	90-100%	90-100%	90-100%
2046495..2046986	-	163	-	lp_2265	hypothetical protein	90-100%	90-100%	90-100%	90-100%	90-100%	90-100%	90-100%
2047074..2047592	-	172	-	lp_2266	phosphoesterase	90-100%	90-100%	90-100%	90-100%	90-100%	90-100%	90-100%
2047589..2048197	-	202	xtp1	lp_2267	xanthosine triphosphate pyrophosphatase	90-100%	90-100%	90-100%	90-100%	90-100%	90-100%	90-100%
2048190..2049011	-	273	murI	lp_2268	glutamate racemase	90-100%	90-100%	90-100%	90-100%	90-100%	90-100%	90-100%
2049049..2049732	+	227	-	lp_2269	hypothetical protein	90-100%	90-100%	90-100%	90-100%	90-100%	90-100%	90-100%
2049900..2050211	-	103	trxA2	lp_2270	thioredoxin	90-100%	90-100%	90-100%	90-100%	90-100%	90-100%	90-100%
2050367..2052730	-	787	mutS	lp_2271	DNA mismatch repair protein MutS2	90-100%	90-100%	90-100%	90-100%	90-100%	90-100%	90-100%
2052790..2053041	-	83	zapA	lp_2272	cell-division Z-ring component, stimulator of FtsZ polymerization	90-100%	90-100%	90-100%	90-100%	90-100%	90-100%	90-100%
2053173..2053469	-	98	-	lp_2273	hypothetical protein	90-100%	90-100%	90-100%	90-100%	90-100%	90-100%	90-100%
2053482..2053916	-	144	-	lp_2274	endonuclease, resolvase	90-100%	90-100%	90-100%	90-100%	90-100%	90-100%	90-100%
2053913..2054182	-	89	-	lp_2275	hypothetical protein	90-100%	90-100%	90-100%	90-100%	90-100%	90-100%	90-100%
2054567..2057209	-	880	alaS	lp_2277	alanine-tRNA synthetase	90-100%	90-100%	90-100%	90-100%	90-100%	90-100%	90-100%
2057537..2058880	-	447	rhe3	lp_2278	ATP-dependent RNA helicase	90-100%	90-100%	90-100%	90-100%	90-100%	90-100%	90-100%
2058883..2059839	-	318	-	lp_2279	phosphoesterase, DHH family	90-100%	90-100%	90-100%	90-100%	90-100%	90-100%	90-100%
2059932..2061065	-	377	dinP	lp_2280	DNA polymerase, DNA-damage-inducible protein P	90-100%	90-100%	90-100%	90-100%	90-100%	90-100%	90-100%
2061184..2061567	-	127	yajC	lp_2281	preprotein translocase subunit YajC	90-100%	90-100%	90-100%	90-100%	90-100%	90-100%	90-100%
2061645..2062787	-	380	tgt	lp_2282	queuine tRNA-ribosyltransferase	90-100%	90-100%	90-100%	90-100%	90-100%	90-100%	90-100%
2063097..2064131	-	344	queA	lp_2285	S-adenosylmethionine tRNA ribosyltransferase-isomerase	90-100%	90-100%	90-100%	90-100%	90-100%	90-100%	90-100%
2064149..2065159	-	336	ruvB	lp_2286	Holliday junction ATP-dependent DNA helicase RuvB	90-100%	90-100%	90-100%	90-100%	90-100%	90-100%	90-100%
2065177..2065788	-	203	ruvA	lp_2287	Holliday junction ATP-dependent DNA helicase RuvA	90-100%	90-100%	90-100%	90-100%	90-100%	90-100%	90-100%
2065989..2066507	+	172	-	lp_2289	hypothetical protein	90-100%	90-100%	90-100%	90-100%	90-100%	90-100%	90-100%
2066641..2069709	-	1022	-	lp_2290	membrane protein	90-100%	90-100%	90-100%	90-100%	90-100%	90-100%	90-100%
2069863..2070270	-	135	-	lp_2292	hypothetical protein	90-100%	90-100%	90-100%	90-100%	90-100%	90-100%	90-100%
2071309..2073345	-	678	hexB	lp_2297	DNA mismatch repair protein MutL/HexB	90-100%	90-100%	90-100%	90-100%	90-100%	90-100%	90-100%
2073516..2076206	-	896	hexA	lp_2298	DNA mismatch repair protein MutS/HexA	90-100%	90-100%	90-100%	90-100%	90-100%	90-100%	90-100%
2076234..2077040	-	268	-	lp_2299	metallophosphatase (MPP) superfamily protein	90-100%	90-100%	90-100%	90-100%	90-100%	90-100%	90-100%
2077165..2078724	-	519	-	lp_2300	metal dependent phosphohydrolase, HD family	90-100%	90-100%	90-100%	90-100%	90-100%	90-100%	90-100%
2078955..2080097	-	380	recA	lp_2301	recombinase A	90-100%	90-100%	90-100%	90-100%	90-100%	90-100%	90-100%
2080189..2081451	-	420	cinA	lp_2302	competence-induced protein,molybdopterin-binding domain	90-100%	90-100%	90-100%	90-100%	90-100%	90-100%	90-100%
2081719..2082303	-	194	pgsA	lp_2303	CDP-diacylglycerol--glycerol-3-phosphate 3-phosphatidyltransferase	90-100%	90-100%	90-100%	90-100%	90-100%	90-100%	90-100%
2082326..2083198	-	290	-	lp_2304	Xre family transcriptional regulator	90-100%	90-100%	90-100%	90-100%	90-100%	90-100%	90-100%
2083302..2084603	-	433	-	lp_2305	zinc-dependent proteinase, M16 family	90-100%	90-100%	90-100%	90-100%	90-100%	90-100%	90-100%
2084600..2085865	-	421	-	lp_2306	non-proteolytic protein, peptidase family M16	90-100%	90-100%	90-100%	90-100%	90-100%	90-100%	90-100%
2086075..2087427	+	450	thrA2	lp_2308	aspartate kinase	90-100%	90-100%	90-100%	90-100%	90-100%	90-100%	90-100%
2088511..2089350	-	279	glnH2	lp_2312	glutamine/histidine ABC transporter, substrate binding protein	90-100%	90-100%	90-100%	90-100%	90-100%	90-100%	90-100%
2089362..2090003	-	213	glnQ4	lp_2313	glutamine/histidine ABC transporter ATP-binding protein	90-100%	90-100%	90-100%	90-100%	90-100%	90-100%	90-100%
2090016..2090657	-	213	glnP2	lp_2314	glutamine/histidine ABC transporter, permease protein	90-100%	90-100%	90-100%	90-100%	90-100%	90-100%	90-100%
2091137..2091943	-	268	minD	lp_2315	septum site-determining protein MinD	90-100%	90-100%	90-100%	90-100%	90-100%	90-100%	90-100%
2091943..2092611	-	222	minC	lp_2316	septum site-determining protein MinC	90-100%	90-100%	90-100%	90-100%	90-100%	90-100%	90-100%
2092633..2093151	-	172	mreD	lp_2317	cell shape determining protein MreD	90-100%	90-100%	90-100%	90-100%	90-100%	90-100%	90-100%
2093164..2094009	-	281	mreC	lp_2318	cell shape determining protein MreC	90-100%	90-100%	90-100%	90-100%	90-100%	90-100%	90-100%
2094080..2095084	-	334	mreB1	lp_2319	cell shape determining protein MreB	90-100%	90-100%	90-100%	90-100%	90-100%	90-100%	90-100%
2095311..2095946	-	211	radC	lp_2320	DNA repair protein	90-100%	90-100%	90-100%	90-100%	90-100%	90-100%	90-100%
2096118..2097452	-	444	folC1	lp_2321	formylTHF-polyglutamate synthase / folyl-polyglutamate synthase / hydrofolate synthase	90-100%	90-100%	90-100%	90-100%	90-100%	90-100%	90-100%
2097626..2100295	-	889	valS	lp_2322	valine-tRNA synthetase	90-100%	90-100%	90-100%	90-100%	90-100%	90-100%	90-100%
2100619..2101113	-	164	tpx	lp_2323	thiol peroxidase	90-100%	90-100%	90-100%	90-100%	90-100%	90-100%	90-100%
2101353..2102591	-	412	gshA	lp_2324	glutamate--cysteine ligase	90-100%	90-100%	90-100%	90-100%	90-100%	90-100%	90-100%
2102796..2104013	-	405	thiI	lp_2325	thiamine biosynthesis protein ThiI, ATP pyrophosphatase	90-100%	90-100%	90-100%	90-100%	90-100%	90-100%	90-100%
2104031..2105185	-	384	csd2	lp_2326	cysteine desulfurase	90-100%	90-100%	90-100%	90-100%	90-100%	90-100%	90-100%
2105497..2107218	-	573	ezrA	lp_2328	septation ring formation regulator	90-100%	90-100%	90-100%	90-100%	90-100%	90-100%	90-100%
2107390..2107851	+	153	-	lp_2330	signaling protein containing GAF domain	90-100%	90-100%	90-100%	90-100%	90-100%	90-100%	90-100%
2108053..2108661	+	202	rpsD	lp_2331	30S ribosomal protein S4	90-100%	90-100%	90-100%	90-100%	90-100%	90-100%	90-100%
2108720..2109346	-	208	-	lp_2332	hypothetical protein	90-100%	90-100%	90-100%	90-100%	90-100%	90-100%	90-100%
2109479..2109943	+	154	-	lp_2333	hypothetical protein	90-100%	90-100%	90-100%	90-100%	90-100%	90-100%	90-100%
2109999..2110625	-	208	-	lp_2334	membrane protein	90-100%	90-100%	90-100%	90-100%	90-100%	90-100%	90-100%
2110625..2110903	-	92	-	lp_2335	ArsR family transcriptional regulator	90-100%	90-100%	90-100%	90-100%	90-100%	90-100%	90-100%
2111070..2113325	-	751	gshAB	lp_2336	glutathione biosynthesis bifunctional protein: glutamate-cysteine ligase; glutathione synthetase	90-100%	90-100%	90-100%	90-100%	90-100%	90-100%	90-100%
2113435..2114715	+	426	-	lp_2337	AAA ATPase	90-100%	90-100%	90-100%	90-100%	90-100%	90-100%	90-100%
2115346..2115630	+	94	-	lp_2339	membrane protein	90-100%	90-100%	90-100%	90-100%	90-100%	90-100%	90-100%
2115697..2116179	+	160	-	lp_2340	nucleotide-binding protein, universal stress protein UspA family	90-100%	90-100%	90-100%	90-100%	90-100%	90-100%	90-100%
2116268..2117398	-	376	bla2	lp_2341	beta-lactamase, class A	90-100%	90-100%	90-100%	90-100%	90-100%	90-100%	90-100%
2117515..2118411	-	298	-	lp_2342	Xre family transcriptional regulator	90-100%	90-100%	90-100%	90-100%	90-100%	90-100%	90-100%
2118861..2120420	-	519	glpQ3	lp_2344	glycerophosphodiester phosphodiesterase	90-100%	90-100%	90-100%	90-100%	90-100%	90-100%	90-100%
2120496..2121608	-	370	ddl	lp_2345	D-alanine--D-alanine ligase	90-100%	90-100%	90-100%	90-100%	90-100%	90-100%	90-100%
2121710..2122738	-	342	-	lp_2346	alcohol dehydrogenase	90-100%	90-100%	90-100%	90-100%	90-100%	90-100%	90-100%
2122760..2123734	-	324	-	lp_2347	hypothetical protein	90-100%	90-100%	90-100%	90-100%	90-100%	90-100%	90-100%
2123933..2124850	-	305	hicD3	lp_2349	L-2-hydroxyisocaproate dehydrogenase	90-100%	90-100%	90-100%	90-100%	90-100%	90-100%	90-100%
2125093..2125917	-	274	-	lp_2350	D-Methionine-like precursorABC transporter,substrate binding protein	90-100%	90-100%	90-100%	90-100%	90-100%	90-100%	90-100%
2125943..2126635	-	230	-	lp_2351	D-Methionine-like precursor ABC transporter,permease protein	90-100%	90-100%	90-100%	90-100%	90-100%	90-100%	90-100%
2126628..2127659	-	343	-	lp_2352	D-Methionine-like precursor ABC transporter ATP binding binding protein	90-100%	90-100%	90-100%	90-100%	90-100%	90-100%	90-100%
2128027..2128323	-	98	gcsH2	lp_2353	glycine cleavage system, H protein	90-100%	90-100%	90-100%	90-100%	90-100%	90-100%	90-100%
2128354..2129559	-	401	rodA2	lp_2354	rod-shape determining protein	90-100%	90-100%	90-100%	90-100%	90-100%	90-100%	90-100%
2129707..2129934	-	75	-	lp_2357	hypothetical protein	90-100%	90-100%	90-100%	90-100%	90-100%	90-100%	90-100%
2129918..2130190	-	90	-	lp_2358	hypothetical protein	90-100%	90-100%	90-100%	90-100%	90-100%	90-100%	90-100%
2130197..2131198	-	333	mreB2	lp_2359	cell shape determining protein MreB	90-100%	90-100%	90-100%	90-100%	90-100%	90-100%	90-100%
2131322..2131876	-	184	-	lp_2360	ribosomal protein serine-acetylating enzyme	90-100%	90-100%	90-100%	90-100%	90-100%	90-100%	90-100%
2131984..2133300	-	438	murA2	lp_2361	UDP-N-acetylglucosamine 1-carboxyvinyltransferase	90-100%	90-100%	90-100%	90-100%	90-100%	90-100%	90-100%
2134274..2134702	-	142	atpC	lp_2363	H(+)-transporting two-sector ATPase, epsilon subunit	90-100%	90-100%	90-100%	90-100%	90-100%	90-100%	90-100%
2134714..2136117	-	467	atpD	lp_2364	H(+)-transporting two-sector ATPase, beta subunit	90-100%	90-100%	90-100%	90-100%	90-100%	90-100%	90-100%
2136142..2137086	-	314	atpG	lp_2365	H(+)-transporting two-sector ATPase, gamma subunit	90-100%	90-100%	90-100%	90-100%	90-100%	90-100%	90-100%
2137116..2138630	-	504	atpA	lp_2366	H(+)-transporting two-sector ATPase, alpha subunit	90-100%	90-100%	90-100%	90-100%	90-100%	90-100%	90-100%
2138653..2139198	-	181	atpH	lp_2367	H(+)-transporting two-sector ATPase, delta subunit	90-100%	90-100%	90-100%	90-100%	90-100%	90-100%	90-100%
2139188..2139703	-	171	atpF	lp_2368	H(+)-transporting two-sector ATPase, B subunit	90-100%	90-100%	90-100%	90-100%	90-100%	90-100%	90-100%
2139757..2139969	-	70	atpE	lp_2369	H(+)-transporting two-sector ATPase, C subunit	90-100%	90-100%	90-100%	90-100%	90-100%	90-100%	90-100%
2140007..2140720	-	237	atpB	lp_2370	H(+)-transporting two-sector ATPase, A subunit	90-100%	90-100%	90-100%	90-100%	90-100%	90-100%	90-100%
2140998..2142278	-	426	pyrP	lp_2371	uracil transport protein	90-100%	90-100%	90-100%	90-100%	90-100%	90-100%	90-100%
2142940..2143113	+	57	-	lp_2372	hypothetical protein	90-100%	<59%	60-89%	90-100%	90-100%	90-100%	90-100%
2143431..2144060	-	209	upp	lp_2374	uracil phosphoribosyltransferase	90-100%	90-100%	90-100%	90-100%	90-100%	90-100%	90-100%
2144140..2145378	-	412	glyA	lp_2375	glycine hydroxymethyltransferase	90-100%	90-100%	90-100%	90-100%	90-100%	90-100%	90-100%
2145437..2146456	-	339	-	lp_2376	translation factor, SUA5 family	90-100%	90-100%	90-100%	90-100%	90-100%	90-100%	90-100%
2146747..2147613	-	288	-	lp_2377	S-adenosyl-L-methionine-dependent N(5)-glutamine methyltransferase, release factor-specific	90-100%	90-100%	90-100%	90-100%	90-100%	90-100%	90-100%
2147606..2148688	-	360	prfA	lp_2378	peptide chain release factor 1	90-100%	90-100%	90-100%	90-100%	90-100%	90-100%	90-100%
2148702..2149280	-	192	tdk	lp_2379	thymidine kinase	90-100%	90-100%	90-100%	90-100%	90-100%	90-100%	90-100%
2149542..2150888	+	448	-	lp_2380	UDP-N-acetylmuramyl tripeptide synthase	90-100%	90-100%	90-100%	90-100%	90-100%	90-100%	90-100%
2150891..2151613	+	240	-	lp_2382	glutamine amidotransferase, CobQ-like domain	90-100%	90-100%	90-100%	90-100%	90-100%	90-100%	90-100%
2151874..2152839	-	321	pmi	lp_2384	mannose-6-phosphate isomerase	90-100%	90-100%	90-100%	90-100%	90-100%	90-100%	90-100%
2152916..2153935	-	339	-	lp_2385	beta-lactamase family protein	90-100%	90-100%	90-100%	90-100%	90-100%	90-100%	90-100%
2154106..2154291	-	61	-	lp_2388	hypothetical protein	90-100%	90-100%	90-100%	90-100%	90-100%	90-100%	90-100%
2154543..2155571	-	342	bcaT	lp_2390	branched-chain amino acid aminotransferase	90-100%	90-100%	90-100%	90-100%	90-100%	90-100%	90-100%
2155737..2156066	+	109	-	lp_2391	hypothetical protein	90-100%	90-100%	90-100%	90-100%	90-100%	90-100%	90-100%
2156282..2157253	-	323	-	lp_2393	lipoprotein	90-100%	90-100%	90-100%	90-100%	90-100%	90-100%	90-100%
2157268..2159157	-	629	-	lp_2394	ABC transporter ATP-binding protein/permease	90-100%	90-100%	90-100%	90-100%	90-100%	90-100%	90-100%
2159157..2160887	-	576	-	lp_2395	ABC transporter ATP-binding protein/permease	90-100%	90-100%	90-100%	90-100%	90-100%	90-100%	90-100%
2161115..2161507	-	130	-	lp_2396	extracellular protein	90-100%	90-100%	90-100%	90-100%	90-100%	90-100%	90-100%
2161730..2162581	+	283	-	lp_2397	prophage P2a protein 59; extracellular polysaccharide deacetylase, lipid-anchored	90-100%	90-100%	90-100%	90-100%	90-100%	90-100%	90-100%
2163938..2164315	-	125	-	lp_2399	prophage P2a protein 58, holin	90-100%	60-89%	60-89%	60-89%	60-89%	60-89%	60-89%	V4
2164302..2164598	-	98	-	lp_2400	prophage P2a protein 57	90-100%	<59%	<59%	<59%	90-100%	90-100%	90-100%
2164599..2165753	-	384	-	lp_2401	prophage P2a protein 56, lysin	90-100%	<59%	<59%	<59%	60-89%	<59%	60-89%
2165765..2165884	-	39	-	lp_2402	prophage P2a protein 55	90-100%	60-89%	60-89%	60-89%	90-100%	60-89%	60-89%
2165896..2166135	-	79	-	lp_2403	prophage P2a protein 54	90-100%	60-89%	<59%	90-100%	<59%	90-100%	60-89%
2166132..2167274	-	380	-	lp_2404	prophage P2a protein 53	90-100%	<59%	60-89%	<59%	60-89%	<59%	<59%
2167329..2169524	-	731	-	lp_2405	prophage P2a protein 52	90-100%	<59%	<59%	<59%	<59%	<59%	<59%
2169514..2169771	-	85	-	lp_2406	prophage P2a protein 51	90-100%	60-89%	<59%	<59%	<59%	<59%	<59%
2169768..2170949	-	393	-	lp_2407	prophage P2a protein 50	90-100%	90-100%	<59%	<59%	<59%	<59%	<59%
2170946..2171842	-	298	-	lp_2408	prophage P2a protein 49	90-100%	90-100%	<59%	<59%	<59%	<59%	<59%
2171852..2175925	-	1357	-	lp_2409	prophage P2a protein 48; tape measure protein	90-100%	60-89%	<59%	<59%	<59%	<59%	<59%
2175925..2176209	-	94	-	lp_2410	prophage P2a protein 47	90-100%	90-100%	<59%	90-100%	<59%	<59%	<59%
2176254..2176742	-	162	-	lp_2411	prophage P2a protein 46	90-100%	90-100%	<59%	90-100%	<59%	<59%	<59%
2176776..2177342	-	188	-	lp_2412	prophage P2a protein 45	90-100%	90-100%	<59%	90-100%	<59%	<59%	<59%
2177354..2177740	-	128	-	lp_2413	prophage P2a protein 44	90-100%	90-100%	<59%	90-100%	<59%	<59%	<59%
2177742..2178296	-	184	-	lp_2414	prophage P2a protein 43; head-tail joining protein	90-100%	90-100%	<59%	90-100%	<59%	<59%	<59%
2178286..2178609	-	107	-	lp_2415	prophage P2a protein 42	90-100%	60-89%	<59%	90-100%	<59%	<59%	<59%
2178614..2178979	-	121	-	lp_2416	prophage P2a protein 41	90-100%	90-100%	<59%	60-89%	<59%	<59%	<59%
2178994..2180052	-	352	-	lp_2417	prophage P2a protein 40; major capsid protein	90-100%	90-100%	<59%	90-100%	<59%	<59%	<59%
[truncated: 1,015 more rows]
